# Supplementary material for: IDH-mutant glioma risk stratification via whole slide images: Identifying pathological feature associations
Source: iScience. 2024 Dec 16;28(1):111605. doi: 10.1016/j.isci.2024.111605 (PMC11751506; doi:10.1016/j.isci.2024.111605)
Supplement: Table S3. List of pathomics features extracted by the IDH-mutant gliomas image processing pipelin [file mmc2.xlsx]

## Sheet: Sheet1
Table S3. List of pathomics features extracted by the IDH-mutant gliomas image processing pipelin
Feature Name
K0_AreaOccupied_AreaOccupied_Cytoplasm
K0_AreaOccupied_AreaOccupied_nuclei
K0_AreaOccupied_Perimeter_Cytoplasm
K0_AreaOccupied_Perimeter_nuclei
K0_Count_nuclei
K0_Granularity_10_Eosin
K0_Granularity_10_Hematoxylin
K0_Granularity_11_Eosin
K0_Granularity_11_Hematoxylin
K0_Granularity_12_Eosin
K0_Granularity_12_Hematoxylin
K0_Granularity_13_Eosin
K0_Granularity_13_Hematoxylin
K0_Granularity_14_Eosin
K0_Granularity_14_Hematoxylin
K0_Granularity_15_Eosin
K0_Granularity_15_Hematoxylin
K0_Granularity_16_Eosin
K0_Granularity_16_Hematoxylin
K0_Granularity_1_Eosin
K0_Granularity_1_Hematoxylin
K0_Granularity_2_Eosin
K0_Granularity_2_Hematoxylin
K0_Granularity_3_Eosin
K0_Granularity_3_Hematoxylin
K0_Granularity_4_Eosin
K0_Granularity_4_Hematoxylin
K0_Granularity_5_Eosin
K0_Granularity_5_Hematoxylin
K0_Granularity_6_Eosin
K0_Granularity_6_Hematoxylin
K0_Granularity_7_Eosin
K0_Granularity_7_Hematoxylin
K0_Granularity_8_Eosin
K0_Granularity_8_Hematoxylin
K0_Granularity_9_Eosin
K0_Granularity_9_Hematoxylin
K0_Mean_Cytoplasm_AreaShape_Area
K0_Mean_Cytoplasm_AreaShape_CentralMoment_0_0
K0_Mean_Cytoplasm_AreaShape_CentralMoment_0_1
K0_Mean_Cytoplasm_AreaShape_CentralMoment_0_2
K0_Mean_Cytoplasm_AreaShape_CentralMoment_0_3
K0_Mean_Cytoplasm_AreaShape_CentralMoment_1_0
K0_Mean_Cytoplasm_AreaShape_CentralMoment_1_1
K0_Mean_Cytoplasm_AreaShape_CentralMoment_1_2
K0_Mean_Cytoplasm_AreaShape_CentralMoment_1_3
K0_Mean_Cytoplasm_AreaShape_CentralMoment_2_0
K0_Mean_Cytoplasm_AreaShape_CentralMoment_2_1
K0_Mean_Cytoplasm_AreaShape_CentralMoment_2_2
K0_Mean_Cytoplasm_AreaShape_CentralMoment_2_3
K0_Mean_Cytoplasm_AreaShape_Compactness
K0_Mean_Cytoplasm_AreaShape_Eccentricity
K0_Mean_Cytoplasm_AreaShape_EulerNumber
K0_Mean_Cytoplasm_AreaShape_Extent
K0_Mean_Cytoplasm_AreaShape_FormFactor
K0_Mean_Cytoplasm_AreaShape_HuMoment_0
K0_Mean_Cytoplasm_AreaShape_HuMoment_1
K0_Mean_Cytoplasm_AreaShape_HuMoment_2
K0_Mean_Cytoplasm_AreaShape_HuMoment_3
K0_Mean_Cytoplasm_AreaShape_HuMoment_4
K0_Mean_Cytoplasm_AreaShape_HuMoment_5
K0_Mean_Cytoplasm_AreaShape_HuMoment_6
K0_Mean_Cytoplasm_AreaShape_InertiaTensorEigenvalues_0
K0_Mean_Cytoplasm_AreaShape_InertiaTensorEigenvalues_1
K0_Mean_Cytoplasm_AreaShape_InertiaTensor_0_0
K0_Mean_Cytoplasm_AreaShape_InertiaTensor_0_1
K0_Mean_Cytoplasm_AreaShape_InertiaTensor_1_0
K0_Mean_Cytoplasm_AreaShape_InertiaTensor_1_1
K0_Mean_Cytoplasm_AreaShape_MajorAxisLength
K0_Mean_Cytoplasm_AreaShape_MaxFeretDiameter
K0_Mean_Cytoplasm_AreaShape_MaximumRadius
K0_Mean_Cytoplasm_AreaShape_MeanRadius
K0_Mean_Cytoplasm_AreaShape_MedianRadius
K0_Mean_Cytoplasm_AreaShape_MinFeretDiameter
K0_Mean_Cytoplasm_AreaShape_MinorAxisLength
K0_Mean_Cytoplasm_AreaShape_NormalizedMoment_0_2
K0_Mean_Cytoplasm_AreaShape_NormalizedMoment_0_3
K0_Mean_Cytoplasm_AreaShape_NormalizedMoment_1_1
K0_Mean_Cytoplasm_AreaShape_NormalizedMoment_1_2
K0_Mean_Cytoplasm_AreaShape_NormalizedMoment_1_3
K0_Mean_Cytoplasm_AreaShape_NormalizedMoment_2_0
K0_Mean_Cytoplasm_AreaShape_NormalizedMoment_2_1
K0_Mean_Cytoplasm_AreaShape_NormalizedMoment_2_2
K0_Mean_Cytoplasm_AreaShape_NormalizedMoment_2_3
K0_Mean_Cytoplasm_AreaShape_NormalizedMoment_3_0
K0_Mean_Cytoplasm_AreaShape_NormalizedMoment_3_1
K0_Mean_Cytoplasm_AreaShape_NormalizedMoment_3_2
K0_Mean_Cytoplasm_AreaShape_NormalizedMoment_3_3
K0_Mean_Cytoplasm_AreaShape_Orientation
K0_Mean_Cytoplasm_AreaShape_Perimeter
K0_Mean_Cytoplasm_AreaShape_Solidity
K0_Mean_Cytoplasm_AreaShape_SpatialMoment_0_0
K0_Mean_Cytoplasm_AreaShape_SpatialMoment_0_1
K0_Mean_Cytoplasm_AreaShape_SpatialMoment_0_2
K0_Mean_Cytoplasm_AreaShape_SpatialMoment_0_3
K0_Mean_Cytoplasm_AreaShape_SpatialMoment_1_0
K0_Mean_Cytoplasm_AreaShape_SpatialMoment_1_1
K0_Mean_Cytoplasm_AreaShape_SpatialMoment_1_2
K0_Mean_Cytoplasm_AreaShape_SpatialMoment_1_3
K0_Mean_Cytoplasm_AreaShape_SpatialMoment_2_0
K0_Mean_Cytoplasm_AreaShape_SpatialMoment_2_1
K0_Mean_Cytoplasm_AreaShape_SpatialMoment_2_2
K0_Mean_Cytoplasm_AreaShape_SpatialMoment_2_3
K0_Mean_Cytoplasm_AreaShape_Zernike_0_0
K0_Mean_Cytoplasm_AreaShape_Zernike_1_1
K0_Mean_Cytoplasm_AreaShape_Zernike_2_0
K0_Mean_Cytoplasm_AreaShape_Zernike_2_2
K0_Mean_Cytoplasm_AreaShape_Zernike_3_1
K0_Mean_Cytoplasm_AreaShape_Zernike_3_3
K0_Mean_Cytoplasm_AreaShape_Zernike_4_0
K0_Mean_Cytoplasm_AreaShape_Zernike_4_2
K0_Mean_Cytoplasm_AreaShape_Zernike_4_4
K0_Mean_Cytoplasm_AreaShape_Zernike_5_1
K0_Mean_Cytoplasm_AreaShape_Zernike_5_3
K0_Mean_Cytoplasm_AreaShape_Zernike_5_5
K0_Mean_Cytoplasm_AreaShape_Zernike_6_0
K0_Mean_Cytoplasm_AreaShape_Zernike_6_2
K0_Mean_Cytoplasm_AreaShape_Zernike_6_4
K0_Mean_Cytoplasm_AreaShape_Zernike_6_6
K0_Mean_Cytoplasm_AreaShape_Zernike_7_1
K0_Mean_Cytoplasm_AreaShape_Zernike_7_3
K0_Mean_Cytoplasm_AreaShape_Zernike_7_5
K0_Mean_Cytoplasm_AreaShape_Zernike_7_7
K0_Mean_Cytoplasm_AreaShape_Zernike_8_0
K0_Mean_Cytoplasm_AreaShape_Zernike_8_2
K0_Mean_Cytoplasm_AreaShape_Zernike_8_4
K0_Mean_Cytoplasm_AreaShape_Zernike_8_6
K0_Mean_Cytoplasm_AreaShape_Zernike_8_8
K0_Mean_Cytoplasm_AreaShape_Zernike_9_1
K0_Mean_Cytoplasm_AreaShape_Zernike_9_3
K0_Mean_Cytoplasm_AreaShape_Zernike_9_5
K0_Mean_Cytoplasm_AreaShape_Zernike_9_7
K0_Mean_Cytoplasm_AreaShape_Zernike_9_9
K0_Mean_Cytoplasm_Granularity_10_Eosin
K0_Mean_Cytoplasm_Granularity_10_Hematoxylin
K0_Mean_Cytoplasm_Granularity_11_Eosin
K0_Mean_Cytoplasm_Granularity_11_Hematoxylin
K0_Mean_Cytoplasm_Granularity_12_Eosin
K0_Mean_Cytoplasm_Granularity_12_Hematoxylin
K0_Mean_Cytoplasm_Granularity_13_Eosin
K0_Mean_Cytoplasm_Granularity_13_Hematoxylin
K0_Mean_Cytoplasm_Granularity_14_Eosin
K0_Mean_Cytoplasm_Granularity_14_Hematoxylin
K0_Mean_Cytoplasm_Granularity_15_Eosin
K0_Mean_Cytoplasm_Granularity_15_Hematoxylin
K0_Mean_Cytoplasm_Granularity_16_Eosin
K0_Mean_Cytoplasm_Granularity_16_Hematoxylin
K0_Mean_Cytoplasm_Granularity_1_Eosin
K0_Mean_Cytoplasm_Granularity_1_Hematoxylin
K0_Mean_Cytoplasm_Granularity_2_Eosin
K0_Mean_Cytoplasm_Granularity_2_Hematoxylin
K0_Mean_Cytoplasm_Granularity_3_Eosin
K0_Mean_Cytoplasm_Granularity_3_Hematoxylin
K0_Mean_Cytoplasm_Granularity_4_Eosin
K0_Mean_Cytoplasm_Granularity_4_Hematoxylin
K0_Mean_Cytoplasm_Granularity_5_Eosin
K0_Mean_Cytoplasm_Granularity_5_Hematoxylin
K0_Mean_Cytoplasm_Granularity_6_Eosin
K0_Mean_Cytoplasm_Granularity_6_Hematoxylin
K0_Mean_Cytoplasm_Granularity_7_Eosin
K0_Mean_Cytoplasm_Granularity_7_Hematoxylin
K0_Mean_Cytoplasm_Granularity_8_Eosin
K0_Mean_Cytoplasm_Granularity_8_Hematoxylin
K0_Mean_Cytoplasm_Granularity_9_Eosin
K0_Mean_Cytoplasm_Granularity_9_Hematoxylin
K0_Mean_Cytoplasm_Intensity_IntegratedIntensityEdge_Eosin
K0_Mean_Cytoplasm_Intensity_IntegratedIntensityEdge_Hematoxylin
K0_Mean_Cytoplasm_Intensity_IntegratedIntensity_Eosin
K0_Mean_Cytoplasm_Intensity_IntegratedIntensity_Hematoxylin
K0_Mean_Cytoplasm_Intensity_LowerQuartileIntensity_Eosin
K0_Mean_Cytoplasm_Intensity_LowerQuartileIntensity_Hematoxylin
K0_Mean_Cytoplasm_Intensity_MADIntensity_Eosin
K0_Mean_Cytoplasm_Intensity_MADIntensity_Hematoxylin
K0_Mean_Cytoplasm_Intensity_MassDisplacement_Eosin
K0_Mean_Cytoplasm_Intensity_MassDisplacement_Hematoxylin
K0_Mean_Cytoplasm_Intensity_MaxIntensityEdge_Eosin
K0_Mean_Cytoplasm_Intensity_MaxIntensityEdge_Hematoxylin
K0_Mean_Cytoplasm_Intensity_MaxIntensity_Eosin
K0_Mean_Cytoplasm_Intensity_MaxIntensity_Hematoxylin
K0_Mean_Cytoplasm_Intensity_MeanIntensityEdge_Eosin
K0_Mean_Cytoplasm_Intensity_MeanIntensityEdge_Hematoxylin
K0_Mean_Cytoplasm_Intensity_MeanIntensity_Eosin
K0_Mean_Cytoplasm_Intensity_MeanIntensity_Hematoxylin
K0_Mean_Cytoplasm_Intensity_MedianIntensity_Eosin
K0_Mean_Cytoplasm_Intensity_MedianIntensity_Hematoxylin
K0_Mean_Cytoplasm_Intensity_MinIntensityEdge_Eosin
K0_Mean_Cytoplasm_Intensity_MinIntensityEdge_Hematoxylin
K0_Mean_Cytoplasm_Intensity_MinIntensity_Eosin
K0_Mean_Cytoplasm_Intensity_MinIntensity_Hematoxylin
K0_Mean_Cytoplasm_Intensity_StdIntensityEdge_Eosin
K0_Mean_Cytoplasm_Intensity_StdIntensityEdge_Hematoxylin
K0_Mean_Cytoplasm_Intensity_StdIntensity_Eosin
K0_Mean_Cytoplasm_Intensity_StdIntensity_Hematoxylin
K0_Mean_Cytoplasm_Intensity_UpperQuartileIntensity_Eosin
K0_Mean_Cytoplasm_Intensity_UpperQuartileIntensity_Hematoxylin
K0_Mean_Cytoplasm_Parent_cell
K0_Mean_Cytoplasm_Parent_nuclei
K0_Mean_Cytoplasm_RadialDistribution_FracAtD_Eosin_1of4
K0_Mean_Cytoplasm_RadialDistribution_FracAtD_Eosin_2of4
K0_Mean_Cytoplasm_RadialDistribution_FracAtD_Eosin_3of4
K0_Mean_Cytoplasm_RadialDistribution_FracAtD_Eosin_4of4
K0_Mean_Cytoplasm_RadialDistribution_FracAtD_Hematoxylin_1of4
K0_Mean_Cytoplasm_RadialDistribution_FracAtD_Hematoxylin_2of4
K0_Mean_Cytoplasm_RadialDistribution_FracAtD_Hematoxylin_3of4
K0_Mean_Cytoplasm_RadialDistribution_FracAtD_Hematoxylin_4of4
K0_Mean_Cytoplasm_RadialDistribution_MeanFrac_Eosin_1of4
K0_Mean_Cytoplasm_RadialDistribution_MeanFrac_Eosin_2of4
K0_Mean_Cytoplasm_RadialDistribution_MeanFrac_Eosin_3of4
K0_Mean_Cytoplasm_RadialDistribution_MeanFrac_Eosin_4of4
K0_Mean_Cytoplasm_RadialDistribution_MeanFrac_Hematoxylin_1of4
K0_Mean_Cytoplasm_RadialDistribution_MeanFrac_Hematoxylin_2of4
K0_Mean_Cytoplasm_RadialDistribution_MeanFrac_Hematoxylin_3of4
K0_Mean_Cytoplasm_RadialDistribution_MeanFrac_Hematoxylin_4of4
K0_Mean_Cytoplasm_RadialDistribution_RadialCV_Eosin_1of4
K0_Mean_Cytoplasm_RadialDistribution_RadialCV_Eosin_2of4
K0_Mean_Cytoplasm_RadialDistribution_RadialCV_Eosin_3of4
K0_Mean_Cytoplasm_RadialDistribution_RadialCV_Eosin_4of4
K0_Mean_Cytoplasm_RadialDistribution_RadialCV_Hematoxylin_1of4
K0_Mean_Cytoplasm_RadialDistribution_RadialCV_Hematoxylin_2of4
K0_Mean_Cytoplasm_RadialDistribution_RadialCV_Hematoxylin_3of4
K0_Mean_Cytoplasm_RadialDistribution_RadialCV_Hematoxylin_4of4
K0_Mean_Cytoplasm_RadialDistribution_ZernikeMagnitude_Eosin_0_0
K0_Mean_Cytoplasm_RadialDistribution_ZernikeMagnitude_Eosin_1_1
K0_Mean_Cytoplasm_RadialDistribution_ZernikeMagnitude_Eosin_2_0
K0_Mean_Cytoplasm_RadialDistribution_ZernikeMagnitude_Eosin_2_2
K0_Mean_Cytoplasm_RadialDistribution_ZernikeMagnitude_Eosin_3_1
K0_Mean_Cytoplasm_RadialDistribution_ZernikeMagnitude_Eosin_3_3
K0_Mean_Cytoplasm_RadialDistribution_ZernikeMagnitude_Eosin_4_0
K0_Mean_Cytoplasm_RadialDistribution_ZernikeMagnitude_Eosin_4_2
K0_Mean_Cytoplasm_RadialDistribution_ZernikeMagnitude_Eosin_4_4
K0_Mean_Cytoplasm_RadialDistribution_ZernikeMagnitude_Eosin_5_1
K0_Mean_Cytoplasm_RadialDistribution_ZernikeMagnitude_Eosin_5_3
K0_Mean_Cytoplasm_RadialDistribution_ZernikeMagnitude_Eosin_5_5
K0_Mean_Cytoplasm_RadialDistribution_ZernikeMagnitude_Eosin_6_0
K0_Mean_Cytoplasm_RadialDistribution_ZernikeMagnitude_Eosin_6_2
K0_Mean_Cytoplasm_RadialDistribution_ZernikeMagnitude_Eosin_6_4
K0_Mean_Cytoplasm_RadialDistribution_ZernikeMagnitude_Eosin_6_6
K0_Mean_Cytoplasm_RadialDistribution_ZernikeMagnitude_Eosin_7_1
K0_Mean_Cytoplasm_RadialDistribution_ZernikeMagnitude_Eosin_7_3
K0_Mean_Cytoplasm_RadialDistribution_ZernikeMagnitude_Eosin_7_5
K0_Mean_Cytoplasm_RadialDistribution_ZernikeMagnitude_Eosin_7_7
K0_Mean_Cytoplasm_RadialDistribution_ZernikeMagnitude_Eosin_8_0
K0_Mean_Cytoplasm_RadialDistribution_ZernikeMagnitude_Eosin_8_2
K0_Mean_Cytoplasm_RadialDistribution_ZernikeMagnitude_Eosin_8_4
K0_Mean_Cytoplasm_RadialDistribution_ZernikeMagnitude_Eosin_8_6
K0_Mean_Cytoplasm_RadialDistribution_ZernikeMagnitude_Eosin_8_8
K0_Mean_Cytoplasm_RadialDistribution_ZernikeMagnitude_Eosin_9_1
K0_Mean_Cytoplasm_RadialDistribution_ZernikeMagnitude_Eosin_9_3
K0_Mean_Cytoplasm_RadialDistribution_ZernikeMagnitude_Eosin_9_5
K0_Mean_Cytoplasm_RadialDistribution_ZernikeMagnitude_Eosin_9_7
K0_Mean_Cytoplasm_RadialDistribution_ZernikeMagnitude_Eosin_9_9
K0_Mean_Cytoplasm_RadialDistribution_ZernikeMagnitude_Hematoxylin_0_0
K0_Mean_Cytoplasm_RadialDistribution_ZernikeMagnitude_Hematoxylin_1_1
K0_Mean_Cytoplasm_RadialDistribution_ZernikeMagnitude_Hematoxylin_2_0
K0_Mean_Cytoplasm_RadialDistribution_ZernikeMagnitude_Hematoxylin_2_2
K0_Mean_Cytoplasm_RadialDistribution_ZernikeMagnitude_Hematoxylin_3_1
K0_Mean_Cytoplasm_RadialDistribution_ZernikeMagnitude_Hematoxylin_3_3
K0_Mean_Cytoplasm_RadialDistribution_ZernikeMagnitude_Hematoxylin_4_0
K0_Mean_Cytoplasm_RadialDistribution_ZernikeMagnitude_Hematoxylin_4_2
K0_Mean_Cytoplasm_RadialDistribution_ZernikeMagnitude_Hematoxylin_4_4
K0_Mean_Cytoplasm_RadialDistribution_ZernikeMagnitude_Hematoxylin_5_1
K0_Mean_Cytoplasm_RadialDistribution_ZernikeMagnitude_Hematoxylin_5_3
K0_Mean_Cytoplasm_RadialDistribution_ZernikeMagnitude_Hematoxylin_5_5
K0_Mean_Cytoplasm_RadialDistribution_ZernikeMagnitude_Hematoxylin_6_0
K0_Mean_Cytoplasm_RadialDistribution_ZernikeMagnitude_Hematoxylin_6_2
K0_Mean_Cytoplasm_RadialDistribution_ZernikeMagnitude_Hematoxylin_6_4
K0_Mean_Cytoplasm_RadialDistribution_ZernikeMagnitude_Hematoxylin_6_6
K0_Mean_Cytoplasm_RadialDistribution_ZernikeMagnitude_Hematoxylin_7_1
K0_Mean_Cytoplasm_RadialDistribution_ZernikeMagnitude_Hematoxylin_7_3
K0_Mean_Cytoplasm_RadialDistribution_ZernikeMagnitude_Hematoxylin_7_5
K0_Mean_Cytoplasm_RadialDistribution_ZernikeMagnitude_Hematoxylin_7_7
K0_Mean_Cytoplasm_RadialDistribution_ZernikeMagnitude_Hematoxylin_8_0
K0_Mean_Cytoplasm_RadialDistribution_ZernikeMagnitude_Hematoxylin_8_2
K0_Mean_Cytoplasm_RadialDistribution_ZernikeMagnitude_Hematoxylin_8_4
K0_Mean_Cytoplasm_RadialDistribution_ZernikeMagnitude_Hematoxylin_8_6
K0_Mean_Cytoplasm_RadialDistribution_ZernikeMagnitude_Hematoxylin_8_8
K0_Mean_Cytoplasm_RadialDistribution_ZernikeMagnitude_Hematoxylin_9_1
K0_Mean_Cytoplasm_RadialDistribution_ZernikeMagnitude_Hematoxylin_9_3
K0_Mean_Cytoplasm_RadialDistribution_ZernikeMagnitude_Hematoxylin_9_5
K0_Mean_Cytoplasm_RadialDistribution_ZernikeMagnitude_Hematoxylin_9_7
K0_Mean_Cytoplasm_RadialDistribution_ZernikeMagnitude_Hematoxylin_9_9
K0_Mean_Cytoplasm_Texture_AngularSecondMoment_Eosin_3_00_256
K0_Mean_Cytoplasm_Texture_AngularSecondMoment_Eosin_3_01_256
K0_Mean_Cytoplasm_Texture_AngularSecondMoment_Eosin_3_02_256
K0_Mean_Cytoplasm_Texture_AngularSecondMoment_Eosin_3_03_256
K0_Mean_Cytoplasm_Texture_AngularSecondMoment_Hematoxylin_3_00_256
K0_Mean_Cytoplasm_Texture_AngularSecondMoment_Hematoxylin_3_01_256
K0_Mean_Cytoplasm_Texture_AngularSecondMoment_Hematoxylin_3_02_256
K0_Mean_Cytoplasm_Texture_AngularSecondMoment_Hematoxylin_3_03_256
K0_Mean_Cytoplasm_Texture_Contrast_Eosin_3_00_256
K0_Mean_Cytoplasm_Texture_Contrast_Eosin_3_01_256
K0_Mean_Cytoplasm_Texture_Contrast_Eosin_3_02_256
K0_Mean_Cytoplasm_Texture_Contrast_Eosin_3_03_256
K0_Mean_Cytoplasm_Texture_Contrast_Hematoxylin_3_00_256
K0_Mean_Cytoplasm_Texture_Contrast_Hematoxylin_3_01_256
K0_Mean_Cytoplasm_Texture_Contrast_Hematoxylin_3_02_256
K0_Mean_Cytoplasm_Texture_Contrast_Hematoxylin_3_03_256
K0_Mean_Cytoplasm_Texture_Correlation_Eosin_3_00_256
K0_Mean_Cytoplasm_Texture_Correlation_Eosin_3_01_256
K0_Mean_Cytoplasm_Texture_Correlation_Eosin_3_02_256
K0_Mean_Cytoplasm_Texture_Correlation_Eosin_3_03_256
K0_Mean_Cytoplasm_Texture_Correlation_Hematoxylin_3_00_256
K0_Mean_Cytoplasm_Texture_Correlation_Hematoxylin_3_01_256
K0_Mean_Cytoplasm_Texture_Correlation_Hematoxylin_3_02_256
K0_Mean_Cytoplasm_Texture_Correlation_Hematoxylin_3_03_256
K0_Mean_Cytoplasm_Texture_DifferenceEntropy_Eosin_3_00_256
K0_Mean_Cytoplasm_Texture_DifferenceEntropy_Eosin_3_01_256
K0_Mean_Cytoplasm_Texture_DifferenceEntropy_Eosin_3_02_256
K0_Mean_Cytoplasm_Texture_DifferenceEntropy_Eosin_3_03_256
K0_Mean_Cytoplasm_Texture_DifferenceEntropy_Hematoxylin_3_00_256
K0_Mean_Cytoplasm_Texture_DifferenceEntropy_Hematoxylin_3_01_256
K0_Mean_Cytoplasm_Texture_DifferenceEntropy_Hematoxylin_3_02_256
K0_Mean_Cytoplasm_Texture_DifferenceEntropy_Hematoxylin_3_03_256
K0_Mean_Cytoplasm_Texture_DifferenceVariance_Eosin_3_00_256
K0_Mean_Cytoplasm_Texture_DifferenceVariance_Eosin_3_01_256
K0_Mean_Cytoplasm_Texture_DifferenceVariance_Eosin_3_02_256
K0_Mean_Cytoplasm_Texture_DifferenceVariance_Eosin_3_03_256
K0_Mean_Cytoplasm_Texture_DifferenceVariance_Hematoxylin_3_00_256
K0_Mean_Cytoplasm_Texture_DifferenceVariance_Hematoxylin_3_01_256
K0_Mean_Cytoplasm_Texture_DifferenceVariance_Hematoxylin_3_02_256
K0_Mean_Cytoplasm_Texture_DifferenceVariance_Hematoxylin_3_03_256
K0_Mean_Cytoplasm_Texture_Entropy_Eosin_3_00_256
K0_Mean_Cytoplasm_Texture_Entropy_Eosin_3_01_256
K0_Mean_Cytoplasm_Texture_Entropy_Eosin_3_02_256
K0_Mean_Cytoplasm_Texture_Entropy_Eosin_3_03_256
K0_Mean_Cytoplasm_Texture_Entropy_Hematoxylin_3_00_256
K0_Mean_Cytoplasm_Texture_Entropy_Hematoxylin_3_01_256
K0_Mean_Cytoplasm_Texture_Entropy_Hematoxylin_3_02_256
K0_Mean_Cytoplasm_Texture_Entropy_Hematoxylin_3_03_256
K0_Mean_Cytoplasm_Texture_InfoMeas1_Eosin_3_00_256
K0_Mean_Cytoplasm_Texture_InfoMeas1_Eosin_3_01_256
K0_Mean_Cytoplasm_Texture_InfoMeas1_Eosin_3_02_256
K0_Mean_Cytoplasm_Texture_InfoMeas1_Eosin_3_03_256
K0_Mean_Cytoplasm_Texture_InfoMeas1_Hematoxylin_3_00_256
K0_Mean_Cytoplasm_Texture_InfoMeas1_Hematoxylin_3_01_256
K0_Mean_Cytoplasm_Texture_InfoMeas1_Hematoxylin_3_02_256
K0_Mean_Cytoplasm_Texture_InfoMeas1_Hematoxylin_3_03_256
K0_Mean_Cytoplasm_Texture_InfoMeas2_Eosin_3_00_256
K0_Mean_Cytoplasm_Texture_InfoMeas2_Eosin_3_01_256
K0_Mean_Cytoplasm_Texture_InfoMeas2_Eosin_3_02_256
K0_Mean_Cytoplasm_Texture_InfoMeas2_Eosin_3_03_256
K0_Mean_Cytoplasm_Texture_InfoMeas2_Hematoxylin_3_00_256
K0_Mean_Cytoplasm_Texture_InfoMeas2_Hematoxylin_3_01_256
K0_Mean_Cytoplasm_Texture_InfoMeas2_Hematoxylin_3_02_256
K0_Mean_Cytoplasm_Texture_InfoMeas2_Hematoxylin_3_03_256
K0_Mean_Cytoplasm_Texture_InverseDifferenceMoment_Eosin_3_00_256
K0_Mean_Cytoplasm_Texture_InverseDifferenceMoment_Eosin_3_01_256
K0_Mean_Cytoplasm_Texture_InverseDifferenceMoment_Eosin_3_02_256
K0_Mean_Cytoplasm_Texture_InverseDifferenceMoment_Eosin_3_03_256
K0_Mean_Cytoplasm_Texture_InverseDifferenceMoment_Hematoxylin_3_00_256
K0_Mean_Cytoplasm_Texture_InverseDifferenceMoment_Hematoxylin_3_01_256
K0_Mean_Cytoplasm_Texture_InverseDifferenceMoment_Hematoxylin_3_02_256
K0_Mean_Cytoplasm_Texture_InverseDifferenceMoment_Hematoxylin_3_03_256
K0_Mean_Cytoplasm_Texture_SumAverage_Eosin_3_00_256
K0_Mean_Cytoplasm_Texture_SumAverage_Eosin_3_01_256
K0_Mean_Cytoplasm_Texture_SumAverage_Eosin_3_02_256
K0_Mean_Cytoplasm_Texture_SumAverage_Eosin_3_03_256
K0_Mean_Cytoplasm_Texture_SumAverage_Hematoxylin_3_00_256
K0_Mean_Cytoplasm_Texture_SumAverage_Hematoxylin_3_01_256
K0_Mean_Cytoplasm_Texture_SumAverage_Hematoxylin_3_02_256
K0_Mean_Cytoplasm_Texture_SumAverage_Hematoxylin_3_03_256
K0_Mean_Cytoplasm_Texture_SumEntropy_Eosin_3_00_256
K0_Mean_Cytoplasm_Texture_SumEntropy_Eosin_3_01_256
K0_Mean_Cytoplasm_Texture_SumEntropy_Eosin_3_02_256
K0_Mean_Cytoplasm_Texture_SumEntropy_Eosin_3_03_256
K0_Mean_Cytoplasm_Texture_SumEntropy_Hematoxylin_3_00_256
K0_Mean_Cytoplasm_Texture_SumEntropy_Hematoxylin_3_01_256
K0_Mean_Cytoplasm_Texture_SumEntropy_Hematoxylin_3_02_256
K0_Mean_Cytoplasm_Texture_SumEntropy_Hematoxylin_3_03_256
K0_Mean_Cytoplasm_Texture_SumVariance_Eosin_3_00_256
K0_Mean_Cytoplasm_Texture_SumVariance_Eosin_3_01_256
K0_Mean_Cytoplasm_Texture_SumVariance_Eosin_3_02_256
K0_Mean_Cytoplasm_Texture_SumVariance_Eosin_3_03_256
K0_Mean_Cytoplasm_Texture_SumVariance_Hematoxylin_3_00_256
K0_Mean_Cytoplasm_Texture_SumVariance_Hematoxylin_3_01_256
K0_Mean_Cytoplasm_Texture_SumVariance_Hematoxylin_3_02_256
K0_Mean_Cytoplasm_Texture_SumVariance_Hematoxylin_3_03_256
K0_Mean_Cytoplasm_Texture_Variance_Eosin_3_00_256
K0_Mean_Cytoplasm_Texture_Variance_Eosin_3_01_256
K0_Mean_Cytoplasm_Texture_Variance_Eosin_3_02_256
K0_Mean_Cytoplasm_Texture_Variance_Eosin_3_03_256
K0_Mean_Cytoplasm_Texture_Variance_Hematoxylin_3_00_256
K0_Mean_Cytoplasm_Texture_Variance_Hematoxylin_3_01_256
K0_Mean_Cytoplasm_Texture_Variance_Hematoxylin_3_02_256
K0_Mean_Cytoplasm_Texture_Variance_Hematoxylin_3_03_256
K0_Mean_cell_Children_Cytoplasm_Count
K0_Mean_cell_Parent_nuclei
K0_Mean_nuclei_AreaShape_Area
K0_Mean_nuclei_AreaShape_CentralMoment_0_0
K0_Mean_nuclei_AreaShape_CentralMoment_0_1
K0_Mean_nuclei_AreaShape_CentralMoment_0_2
K0_Mean_nuclei_AreaShape_CentralMoment_0_3
K0_Mean_nuclei_AreaShape_CentralMoment_1_0
K0_Mean_nuclei_AreaShape_CentralMoment_1_1
K0_Mean_nuclei_AreaShape_CentralMoment_1_2
K0_Mean_nuclei_AreaShape_CentralMoment_1_3
K0_Mean_nuclei_AreaShape_CentralMoment_2_0
K0_Mean_nuclei_AreaShape_CentralMoment_2_1
K0_Mean_nuclei_AreaShape_CentralMoment_2_2
K0_Mean_nuclei_AreaShape_CentralMoment_2_3
K0_Mean_nuclei_AreaShape_Compactness
K0_Mean_nuclei_AreaShape_Eccentricity
K0_Mean_nuclei_AreaShape_EulerNumber
K0_Mean_nuclei_AreaShape_Extent
K0_Mean_nuclei_AreaShape_FormFactor
K0_Mean_nuclei_AreaShape_HuMoment_0
K0_Mean_nuclei_AreaShape_HuMoment_1
K0_Mean_nuclei_AreaShape_HuMoment_2
K0_Mean_nuclei_AreaShape_HuMoment_3
K0_Mean_nuclei_AreaShape_HuMoment_4
K0_Mean_nuclei_AreaShape_HuMoment_5
K0_Mean_nuclei_AreaShape_HuMoment_6
K0_Mean_nuclei_AreaShape_InertiaTensorEigenvalues_0
K0_Mean_nuclei_AreaShape_InertiaTensorEigenvalues_1
K0_Mean_nuclei_AreaShape_InertiaTensor_0_0
K0_Mean_nuclei_AreaShape_InertiaTensor_0_1
K0_Mean_nuclei_AreaShape_InertiaTensor_1_0
K0_Mean_nuclei_AreaShape_InertiaTensor_1_1
K0_Mean_nuclei_AreaShape_MajorAxisLength
K0_Mean_nuclei_AreaShape_MaxFeretDiameter
K0_Mean_nuclei_AreaShape_MaximumRadius
K0_Mean_nuclei_AreaShape_MeanRadius
K0_Mean_nuclei_AreaShape_MedianRadius
K0_Mean_nuclei_AreaShape_MinFeretDiameter
K0_Mean_nuclei_AreaShape_MinorAxisLength
K0_Mean_nuclei_AreaShape_NormalizedMoment_0_2
K0_Mean_nuclei_AreaShape_NormalizedMoment_0_3
K0_Mean_nuclei_AreaShape_NormalizedMoment_1_1
K0_Mean_nuclei_AreaShape_NormalizedMoment_1_2
K0_Mean_nuclei_AreaShape_NormalizedMoment_1_3
K0_Mean_nuclei_AreaShape_NormalizedMoment_2_0
K0_Mean_nuclei_AreaShape_NormalizedMoment_2_1
K0_Mean_nuclei_AreaShape_NormalizedMoment_2_2
K0_Mean_nuclei_AreaShape_NormalizedMoment_2_3
K0_Mean_nuclei_AreaShape_NormalizedMoment_3_0
K0_Mean_nuclei_AreaShape_NormalizedMoment_3_1
K0_Mean_nuclei_AreaShape_NormalizedMoment_3_2
K0_Mean_nuclei_AreaShape_NormalizedMoment_3_3
K0_Mean_nuclei_AreaShape_Orientation
K0_Mean_nuclei_AreaShape_Perimeter
K0_Mean_nuclei_AreaShape_Solidity
K0_Mean_nuclei_AreaShape_SpatialMoment_0_0
K0_Mean_nuclei_AreaShape_SpatialMoment_0_1
K0_Mean_nuclei_AreaShape_SpatialMoment_0_2
K0_Mean_nuclei_AreaShape_SpatialMoment_0_3
K0_Mean_nuclei_AreaShape_SpatialMoment_1_0
K0_Mean_nuclei_AreaShape_SpatialMoment_1_1
K0_Mean_nuclei_AreaShape_SpatialMoment_1_2
K0_Mean_nuclei_AreaShape_SpatialMoment_1_3
K0_Mean_nuclei_AreaShape_SpatialMoment_2_0
K0_Mean_nuclei_AreaShape_SpatialMoment_2_1
K0_Mean_nuclei_AreaShape_SpatialMoment_2_2
K0_Mean_nuclei_AreaShape_SpatialMoment_2_3
K0_Mean_nuclei_AreaShape_Zernike_0_0
K0_Mean_nuclei_AreaShape_Zernike_1_1
K0_Mean_nuclei_AreaShape_Zernike_2_0
K0_Mean_nuclei_AreaShape_Zernike_2_2
K0_Mean_nuclei_AreaShape_Zernike_3_1
K0_Mean_nuclei_AreaShape_Zernike_3_3
K0_Mean_nuclei_AreaShape_Zernike_4_0
K0_Mean_nuclei_AreaShape_Zernike_4_2
K0_Mean_nuclei_AreaShape_Zernike_4_4
K0_Mean_nuclei_AreaShape_Zernike_5_1
K0_Mean_nuclei_AreaShape_Zernike_5_3
K0_Mean_nuclei_AreaShape_Zernike_5_5
K0_Mean_nuclei_AreaShape_Zernike_6_0
K0_Mean_nuclei_AreaShape_Zernike_6_2
K0_Mean_nuclei_AreaShape_Zernike_6_4
K0_Mean_nuclei_AreaShape_Zernike_6_6
K0_Mean_nuclei_AreaShape_Zernike_7_1
K0_Mean_nuclei_AreaShape_Zernike_7_3
K0_Mean_nuclei_AreaShape_Zernike_7_5
K0_Mean_nuclei_AreaShape_Zernike_7_7
K0_Mean_nuclei_AreaShape_Zernike_8_0
K0_Mean_nuclei_AreaShape_Zernike_8_2
K0_Mean_nuclei_AreaShape_Zernike_8_4
K0_Mean_nuclei_AreaShape_Zernike_8_6
K0_Mean_nuclei_AreaShape_Zernike_8_8
K0_Mean_nuclei_AreaShape_Zernike_9_1
K0_Mean_nuclei_AreaShape_Zernike_9_3
K0_Mean_nuclei_AreaShape_Zernike_9_5
K0_Mean_nuclei_AreaShape_Zernike_9_7
K0_Mean_nuclei_AreaShape_Zernike_9_9
K0_Mean_nuclei_Children_Cytoplasm_Count
K0_Mean_nuclei_Children_cell_Count
K0_Mean_nuclei_Granularity_10_Eosin
K0_Mean_nuclei_Granularity_10_Hematoxylin
K0_Mean_nuclei_Granularity_11_Eosin
K0_Mean_nuclei_Granularity_11_Hematoxylin
K0_Mean_nuclei_Granularity_12_Eosin
K0_Mean_nuclei_Granularity_12_Hematoxylin
K0_Mean_nuclei_Granularity_13_Eosin
K0_Mean_nuclei_Granularity_13_Hematoxylin
K0_Mean_nuclei_Granularity_14_Eosin
K0_Mean_nuclei_Granularity_14_Hematoxylin
K0_Mean_nuclei_Granularity_15_Eosin
K0_Mean_nuclei_Granularity_15_Hematoxylin
K0_Mean_nuclei_Granularity_16_Eosin
K0_Mean_nuclei_Granularity_16_Hematoxylin
K0_Mean_nuclei_Granularity_1_Eosin
K0_Mean_nuclei_Granularity_1_Hematoxylin
K0_Mean_nuclei_Granularity_2_Eosin
K0_Mean_nuclei_Granularity_2_Hematoxylin
K0_Mean_nuclei_Granularity_3_Eosin
K0_Mean_nuclei_Granularity_3_Hematoxylin
K0_Mean_nuclei_Granularity_4_Eosin
K0_Mean_nuclei_Granularity_4_Hematoxylin
K0_Mean_nuclei_Granularity_5_Eosin
K0_Mean_nuclei_Granularity_5_Hematoxylin
K0_Mean_nuclei_Granularity_6_Eosin
K0_Mean_nuclei_Granularity_6_Hematoxylin
K0_Mean_nuclei_Granularity_7_Eosin
K0_Mean_nuclei_Granularity_7_Hematoxylin
K0_Mean_nuclei_Granularity_8_Eosin
K0_Mean_nuclei_Granularity_8_Hematoxylin
K0_Mean_nuclei_Granularity_9_Eosin
K0_Mean_nuclei_Granularity_9_Hematoxylin
K0_Mean_nuclei_Intensity_IntegratedIntensityEdge_Eosin
K0_Mean_nuclei_Intensity_IntegratedIntensityEdge_Hematoxylin
K0_Mean_nuclei_Intensity_IntegratedIntensity_Eosin
K0_Mean_nuclei_Intensity_IntegratedIntensity_Hematoxylin
K0_Mean_nuclei_Intensity_LowerQuartileIntensity_Eosin
K0_Mean_nuclei_Intensity_LowerQuartileIntensity_Hematoxylin
K0_Mean_nuclei_Intensity_MADIntensity_Eosin
K0_Mean_nuclei_Intensity_MADIntensity_Hematoxylin
K0_Mean_nuclei_Intensity_MassDisplacement_Eosin
K0_Mean_nuclei_Intensity_MassDisplacement_Hematoxylin
K0_Mean_nuclei_Intensity_MaxIntensityEdge_Eosin
K0_Mean_nuclei_Intensity_MaxIntensityEdge_Hematoxylin
K0_Mean_nuclei_Intensity_MaxIntensity_Eosin
K0_Mean_nuclei_Intensity_MaxIntensity_Hematoxylin
K0_Mean_nuclei_Intensity_MeanIntensityEdge_Eosin
K0_Mean_nuclei_Intensity_MeanIntensityEdge_Hematoxylin
K0_Mean_nuclei_Intensity_MeanIntensity_Eosin
K0_Mean_nuclei_Intensity_MeanIntensity_Hematoxylin
K0_Mean_nuclei_Intensity_MedianIntensity_Eosin
K0_Mean_nuclei_Intensity_MedianIntensity_Hematoxylin
K0_Mean_nuclei_Intensity_MinIntensityEdge_Eosin
K0_Mean_nuclei_Intensity_MinIntensityEdge_Hematoxylin
K0_Mean_nuclei_Intensity_MinIntensity_Eosin
K0_Mean_nuclei_Intensity_MinIntensity_Hematoxylin
K0_Mean_nuclei_Intensity_StdIntensityEdge_Eosin
K0_Mean_nuclei_Intensity_StdIntensityEdge_Hematoxylin
K0_Mean_nuclei_Intensity_StdIntensity_Eosin
K0_Mean_nuclei_Intensity_StdIntensity_Hematoxylin
K0_Mean_nuclei_Intensity_UpperQuartileIntensity_Eosin
K0_Mean_nuclei_Intensity_UpperQuartileIntensity_Hematoxylin
K0_Mean_nuclei_Neighbors_AngleBetweenNeighbors_Expanded
K0_Mean_nuclei_Neighbors_FirstClosestDistance_Expanded
K0_Mean_nuclei_Neighbors_FirstClosestObjectNumber_Expanded
K0_Mean_nuclei_Neighbors_NumberOfNeighbors_Expanded
K0_Mean_nuclei_Neighbors_PercentTouching_Expanded
K0_Mean_nuclei_Neighbors_SecondClosestDistance_Expanded
K0_Mean_nuclei_Neighbors_SecondClosestObjectNumber_Expanded
K0_Mean_nuclei_RadialDistribution_FracAtD_Eosin_1of4
K0_Mean_nuclei_RadialDistribution_FracAtD_Eosin_2of4
K0_Mean_nuclei_RadialDistribution_FracAtD_Eosin_3of4
K0_Mean_nuclei_RadialDistribution_FracAtD_Eosin_4of4
K0_Mean_nuclei_RadialDistribution_FracAtD_Hematoxylin_1of4
K0_Mean_nuclei_RadialDistribution_FracAtD_Hematoxylin_2of4
K0_Mean_nuclei_RadialDistribution_FracAtD_Hematoxylin_3of4
K0_Mean_nuclei_RadialDistribution_FracAtD_Hematoxylin_4of4
K0_Mean_nuclei_RadialDistribution_MeanFrac_Eosin_1of4
K0_Mean_nuclei_RadialDistribution_MeanFrac_Eosin_2of4
K0_Mean_nuclei_RadialDistribution_MeanFrac_Eosin_3of4
K0_Mean_nuclei_RadialDistribution_MeanFrac_Eosin_4of4
K0_Mean_nuclei_RadialDistribution_MeanFrac_Hematoxylin_1of4
K0_Mean_nuclei_RadialDistribution_MeanFrac_Hematoxylin_2of4
K0_Mean_nuclei_RadialDistribution_MeanFrac_Hematoxylin_3of4
K0_Mean_nuclei_RadialDistribution_MeanFrac_Hematoxylin_4of4
K0_Mean_nuclei_RadialDistribution_RadialCV_Eosin_1of4
K0_Mean_nuclei_RadialDistribution_RadialCV_Eosin_2of4
K0_Mean_nuclei_RadialDistribution_RadialCV_Eosin_3of4
K0_Mean_nuclei_RadialDistribution_RadialCV_Eosin_4of4
K0_Mean_nuclei_RadialDistribution_RadialCV_Hematoxylin_1of4
K0_Mean_nuclei_RadialDistribution_RadialCV_Hematoxylin_2of4
K0_Mean_nuclei_RadialDistribution_RadialCV_Hematoxylin_3of4
K0_Mean_nuclei_RadialDistribution_RadialCV_Hematoxylin_4of4
K0_Mean_nuclei_RadialDistribution_ZernikeMagnitude_Eosin_0_0
K0_Mean_nuclei_RadialDistribution_ZernikeMagnitude_Eosin_1_1
K0_Mean_nuclei_RadialDistribution_ZernikeMagnitude_Eosin_2_0
K0_Mean_nuclei_RadialDistribution_ZernikeMagnitude_Eosin_2_2
K0_Mean_nuclei_RadialDistribution_ZernikeMagnitude_Eosin_3_1
K0_Mean_nuclei_RadialDistribution_ZernikeMagnitude_Eosin_3_3
K0_Mean_nuclei_RadialDistribution_ZernikeMagnitude_Eosin_4_0
K0_Mean_nuclei_RadialDistribution_ZernikeMagnitude_Eosin_4_2
K0_Mean_nuclei_RadialDistribution_ZernikeMagnitude_Eosin_4_4
K0_Mean_nuclei_RadialDistribution_ZernikeMagnitude_Eosin_5_1
K0_Mean_nuclei_RadialDistribution_ZernikeMagnitude_Eosin_5_3
K0_Mean_nuclei_RadialDistribution_ZernikeMagnitude_Eosin_5_5
K0_Mean_nuclei_RadialDistribution_ZernikeMagnitude_Eosin_6_0
K0_Mean_nuclei_RadialDistribution_ZernikeMagnitude_Eosin_6_2
K0_Mean_nuclei_RadialDistribution_ZernikeMagnitude_Eosin_6_4
K0_Mean_nuclei_RadialDistribution_ZernikeMagnitude_Eosin_6_6
K0_Mean_nuclei_RadialDistribution_ZernikeMagnitude_Eosin_7_1
K0_Mean_nuclei_RadialDistribution_ZernikeMagnitude_Eosin_7_3
K0_Mean_nuclei_RadialDistribution_ZernikeMagnitude_Eosin_7_5
K0_Mean_nuclei_RadialDistribution_ZernikeMagnitude_Eosin_7_7
K0_Mean_nuclei_RadialDistribution_ZernikeMagnitude_Eosin_8_0
K0_Mean_nuclei_RadialDistribution_ZernikeMagnitude_Eosin_8_2
K0_Mean_nuclei_RadialDistribution_ZernikeMagnitude_Eosin_8_4
K0_Mean_nuclei_RadialDistribution_ZernikeMagnitude_Eosin_8_6
K0_Mean_nuclei_RadialDistribution_ZernikeMagnitude_Eosin_8_8
K0_Mean_nuclei_RadialDistribution_ZernikeMagnitude_Eosin_9_1
K0_Mean_nuclei_RadialDistribution_ZernikeMagnitude_Eosin_9_3
K0_Mean_nuclei_RadialDistribution_ZernikeMagnitude_Eosin_9_5
K0_Mean_nuclei_RadialDistribution_ZernikeMagnitude_Eosin_9_7
K0_Mean_nuclei_RadialDistribution_ZernikeMagnitude_Eosin_9_9
K0_Mean_nuclei_RadialDistribution_ZernikeMagnitude_Hematoxylin_0_0
K0_Mean_nuclei_RadialDistribution_ZernikeMagnitude_Hematoxylin_1_1
K0_Mean_nuclei_RadialDistribution_ZernikeMagnitude_Hematoxylin_2_0
K0_Mean_nuclei_RadialDistribution_ZernikeMagnitude_Hematoxylin_2_2
K0_Mean_nuclei_RadialDistribution_ZernikeMagnitude_Hematoxylin_3_1
K0_Mean_nuclei_RadialDistribution_ZernikeMagnitude_Hematoxylin_3_3
K0_Mean_nuclei_RadialDistribution_ZernikeMagnitude_Hematoxylin_4_0
K0_Mean_nuclei_RadialDistribution_ZernikeMagnitude_Hematoxylin_4_2
K0_Mean_nuclei_RadialDistribution_ZernikeMagnitude_Hematoxylin_4_4
K0_Mean_nuclei_RadialDistribution_ZernikeMagnitude_Hematoxylin_5_1
K0_Mean_nuclei_RadialDistribution_ZernikeMagnitude_Hematoxylin_5_3
K0_Mean_nuclei_RadialDistribution_ZernikeMagnitude_Hematoxylin_5_5
K0_Mean_nuclei_RadialDistribution_ZernikeMagnitude_Hematoxylin_6_0
K0_Mean_nuclei_RadialDistribution_ZernikeMagnitude_Hematoxylin_6_2
K0_Mean_nuclei_RadialDistribution_ZernikeMagnitude_Hematoxylin_6_4
K0_Mean_nuclei_RadialDistribution_ZernikeMagnitude_Hematoxylin_6_6
K0_Mean_nuclei_RadialDistribution_ZernikeMagnitude_Hematoxylin_7_1
K0_Mean_nuclei_RadialDistribution_ZernikeMagnitude_Hematoxylin_7_3
K0_Mean_nuclei_RadialDistribution_ZernikeMagnitude_Hematoxylin_7_5
K0_Mean_nuclei_RadialDistribution_ZernikeMagnitude_Hematoxylin_7_7
K0_Mean_nuclei_RadialDistribution_ZernikeMagnitude_Hematoxylin_8_0
K0_Mean_nuclei_RadialDistribution_ZernikeMagnitude_Hematoxylin_8_2
K0_Mean_nuclei_RadialDistribution_ZernikeMagnitude_Hematoxylin_8_4
K0_Mean_nuclei_RadialDistribution_ZernikeMagnitude_Hematoxylin_8_6
K0_Mean_nuclei_RadialDistribution_ZernikeMagnitude_Hematoxylin_8_8
K0_Mean_nuclei_RadialDistribution_ZernikeMagnitude_Hematoxylin_9_1
K0_Mean_nuclei_RadialDistribution_ZernikeMagnitude_Hematoxylin_9_3
K0_Mean_nuclei_RadialDistribution_ZernikeMagnitude_Hematoxylin_9_5
K0_Mean_nuclei_RadialDistribution_ZernikeMagnitude_Hematoxylin_9_7
K0_Mean_nuclei_RadialDistribution_ZernikeMagnitude_Hematoxylin_9_9
K0_Mean_nuclei_Texture_AngularSecondMoment_Eosin_3_00_256
K0_Mean_nuclei_Texture_AngularSecondMoment_Eosin_3_01_256
K0_Mean_nuclei_Texture_AngularSecondMoment_Eosin_3_02_256
K0_Mean_nuclei_Texture_AngularSecondMoment_Eosin_3_03_256
K0_Mean_nuclei_Texture_AngularSecondMoment_Hematoxylin_3_00_256
K0_Mean_nuclei_Texture_AngularSecondMoment_Hematoxylin_3_01_256
K0_Mean_nuclei_Texture_AngularSecondMoment_Hematoxylin_3_02_256
K0_Mean_nuclei_Texture_AngularSecondMoment_Hematoxylin_3_03_256
K0_Mean_nuclei_Texture_Contrast_Eosin_3_00_256
K0_Mean_nuclei_Texture_Contrast_Eosin_3_01_256
K0_Mean_nuclei_Texture_Contrast_Eosin_3_02_256
K0_Mean_nuclei_Texture_Contrast_Eosin_3_03_256
K0_Mean_nuclei_Texture_Contrast_Hematoxylin_3_00_256
K0_Mean_nuclei_Texture_Contrast_Hematoxylin_3_01_256
K0_Mean_nuclei_Texture_Contrast_Hematoxylin_3_02_256
K0_Mean_nuclei_Texture_Contrast_Hematoxylin_3_03_256
K0_Mean_nuclei_Texture_Correlation_Eosin_3_00_256
K0_Mean_nuclei_Texture_Correlation_Eosin_3_01_256
K0_Mean_nuclei_Texture_Correlation_Eosin_3_02_256
K0_Mean_nuclei_Texture_Correlation_Eosin_3_03_256
K0_Mean_nuclei_Texture_Correlation_Hematoxylin_3_00_256
K0_Mean_nuclei_Texture_Correlation_Hematoxylin_3_01_256
K0_Mean_nuclei_Texture_Correlation_Hematoxylin_3_02_256
K0_Mean_nuclei_Texture_Correlation_Hematoxylin_3_03_256
K0_Mean_nuclei_Texture_DifferenceEntropy_Eosin_3_00_256
K0_Mean_nuclei_Texture_DifferenceEntropy_Eosin_3_01_256
K0_Mean_nuclei_Texture_DifferenceEntropy_Eosin_3_02_256
K0_Mean_nuclei_Texture_DifferenceEntropy_Eosin_3_03_256
K0_Mean_nuclei_Texture_DifferenceEntropy_Hematoxylin_3_00_256
K0_Mean_nuclei_Texture_DifferenceEntropy_Hematoxylin_3_01_256
K0_Mean_nuclei_Texture_DifferenceEntropy_Hematoxylin_3_02_256
K0_Mean_nuclei_Texture_DifferenceEntropy_Hematoxylin_3_03_256
K0_Mean_nuclei_Texture_DifferenceVariance_Eosin_3_00_256
K0_Mean_nuclei_Texture_DifferenceVariance_Eosin_3_01_256
K0_Mean_nuclei_Texture_DifferenceVariance_Eosin_3_02_256
K0_Mean_nuclei_Texture_DifferenceVariance_Eosin_3_03_256
K0_Mean_nuclei_Texture_DifferenceVariance_Hematoxylin_3_00_256
K0_Mean_nuclei_Texture_DifferenceVariance_Hematoxylin_3_01_256
K0_Mean_nuclei_Texture_DifferenceVariance_Hematoxylin_3_02_256
K0_Mean_nuclei_Texture_DifferenceVariance_Hematoxylin_3_03_256
K0_Mean_nuclei_Texture_Entropy_Eosin_3_00_256
K0_Mean_nuclei_Texture_Entropy_Eosin_3_01_256
K0_Mean_nuclei_Texture_Entropy_Eosin_3_02_256
K0_Mean_nuclei_Texture_Entropy_Eosin_3_03_256
K0_Mean_nuclei_Texture_Entropy_Hematoxylin_3_00_256
K0_Mean_nuclei_Texture_Entropy_Hematoxylin_3_01_256
K0_Mean_nuclei_Texture_Entropy_Hematoxylin_3_02_256
K0_Mean_nuclei_Texture_Entropy_Hematoxylin_3_03_256
K0_Mean_nuclei_Texture_InfoMeas1_Eosin_3_00_256
K0_Mean_nuclei_Texture_InfoMeas1_Eosin_3_01_256
K0_Mean_nuclei_Texture_InfoMeas1_Eosin_3_02_256
K0_Mean_nuclei_Texture_InfoMeas1_Eosin_3_03_256
K0_Mean_nuclei_Texture_InfoMeas1_Hematoxylin_3_00_256
K0_Mean_nuclei_Texture_InfoMeas1_Hematoxylin_3_01_256
K0_Mean_nuclei_Texture_InfoMeas1_Hematoxylin_3_02_256
K0_Mean_nuclei_Texture_InfoMeas1_Hematoxylin_3_03_256
K0_Mean_nuclei_Texture_InfoMeas2_Eosin_3_00_256
K0_Mean_nuclei_Texture_InfoMeas2_Eosin_3_01_256
K0_Mean_nuclei_Texture_InfoMeas2_Eosin_3_02_256
K0_Mean_nuclei_Texture_InfoMeas2_Eosin_3_03_256
K0_Mean_nuclei_Texture_InfoMeas2_Hematoxylin_3_00_256
K0_Mean_nuclei_Texture_InfoMeas2_Hematoxylin_3_01_256
K0_Mean_nuclei_Texture_InfoMeas2_Hematoxylin_3_02_256
K0_Mean_nuclei_Texture_InfoMeas2_Hematoxylin_3_03_256
K0_Mean_nuclei_Texture_InverseDifferenceMoment_Eosin_3_00_256
K0_Mean_nuclei_Texture_InverseDifferenceMoment_Eosin_3_01_256
K0_Mean_nuclei_Texture_InverseDifferenceMoment_Eosin_3_02_256
K0_Mean_nuclei_Texture_InverseDifferenceMoment_Eosin_3_03_256
K0_Mean_nuclei_Texture_InverseDifferenceMoment_Hematoxylin_3_00_256
K0_Mean_nuclei_Texture_InverseDifferenceMoment_Hematoxylin_3_01_256
K0_Mean_nuclei_Texture_InverseDifferenceMoment_Hematoxylin_3_02_256
K0_Mean_nuclei_Texture_InverseDifferenceMoment_Hematoxylin_3_03_256
K0_Mean_nuclei_Texture_SumAverage_Eosin_3_00_256
K0_Mean_nuclei_Texture_SumAverage_Eosin_3_01_256
K0_Mean_nuclei_Texture_SumAverage_Eosin_3_02_256
K0_Mean_nuclei_Texture_SumAverage_Eosin_3_03_256
K0_Mean_nuclei_Texture_SumAverage_Hematoxylin_3_00_256
K0_Mean_nuclei_Texture_SumAverage_Hematoxylin_3_01_256
K0_Mean_nuclei_Texture_SumAverage_Hematoxylin_3_02_256
K0_Mean_nuclei_Texture_SumAverage_Hematoxylin_3_03_256
K0_Mean_nuclei_Texture_SumEntropy_Eosin_3_00_256
K0_Mean_nuclei_Texture_SumEntropy_Eosin_3_01_256
K0_Mean_nuclei_Texture_SumEntropy_Eosin_3_02_256
K0_Mean_nuclei_Texture_SumEntropy_Eosin_3_03_256
K0_Mean_nuclei_Texture_SumEntropy_Hematoxylin_3_00_256
K0_Mean_nuclei_Texture_SumEntropy_Hematoxylin_3_01_256
K0_Mean_nuclei_Texture_SumEntropy_Hematoxylin_3_02_256
K0_Mean_nuclei_Texture_SumEntropy_Hematoxylin_3_03_256
K0_Mean_nuclei_Texture_SumVariance_Eosin_3_00_256
K0_Mean_nuclei_Texture_SumVariance_Eosin_3_01_256
K0_Mean_nuclei_Texture_SumVariance_Eosin_3_02_256
K0_Mean_nuclei_Texture_SumVariance_Eosin_3_03_256
K0_Mean_nuclei_Texture_SumVariance_Hematoxylin_3_00_256
K0_Mean_nuclei_Texture_SumVariance_Hematoxylin_3_01_256
K0_Mean_nuclei_Texture_SumVariance_Hematoxylin_3_02_256
K0_Mean_nuclei_Texture_SumVariance_Hematoxylin_3_03_256
K0_Mean_nuclei_Texture_Variance_Eosin_3_00_256
K0_Mean_nuclei_Texture_Variance_Eosin_3_01_256
K0_Mean_nuclei_Texture_Variance_Eosin_3_02_256
K0_Mean_nuclei_Texture_Variance_Eosin_3_03_256
K0_Mean_nuclei_Texture_Variance_Hematoxylin_3_00_256
K0_Mean_nuclei_Texture_Variance_Hematoxylin_3_01_256
K0_Mean_nuclei_Texture_Variance_Hematoxylin_3_02_256
K0_Mean_nuclei_Texture_Variance_Hematoxylin_3_03_256
K0_Median_Cytoplasm_AreaShape_Area
K0_Median_Cytoplasm_AreaShape_CentralMoment_0_0
K0_Median_Cytoplasm_AreaShape_CentralMoment_0_1
K0_Median_Cytoplasm_AreaShape_CentralMoment_0_2
K0_Median_Cytoplasm_AreaShape_CentralMoment_0_3
K0_Median_Cytoplasm_AreaShape_CentralMoment_1_0
K0_Median_Cytoplasm_AreaShape_CentralMoment_1_1
K0_Median_Cytoplasm_AreaShape_CentralMoment_1_2
K0_Median_Cytoplasm_AreaShape_CentralMoment_1_3
K0_Median_Cytoplasm_AreaShape_CentralMoment_2_0
K0_Median_Cytoplasm_AreaShape_CentralMoment_2_1
K0_Median_Cytoplasm_AreaShape_CentralMoment_2_2
K0_Median_Cytoplasm_AreaShape_CentralMoment_2_3
K0_Median_Cytoplasm_AreaShape_Compactness
K0_Median_Cytoplasm_AreaShape_Eccentricity
K0_Median_Cytoplasm_AreaShape_EulerNumber
K0_Median_Cytoplasm_AreaShape_Extent
K0_Median_Cytoplasm_AreaShape_FormFactor
K0_Median_Cytoplasm_AreaShape_HuMoment_0
K0_Median_Cytoplasm_AreaShape_HuMoment_1
K0_Median_Cytoplasm_AreaShape_HuMoment_2
K0_Median_Cytoplasm_AreaShape_HuMoment_3
K0_Median_Cytoplasm_AreaShape_HuMoment_4
K0_Median_Cytoplasm_AreaShape_HuMoment_5
K0_Median_Cytoplasm_AreaShape_HuMoment_6
K0_Median_Cytoplasm_AreaShape_InertiaTensorEigenvalues_0
K0_Median_Cytoplasm_AreaShape_InertiaTensorEigenvalues_1
K0_Median_Cytoplasm_AreaShape_InertiaTensor_0_0
K0_Median_Cytoplasm_AreaShape_InertiaTensor_0_1
K0_Median_Cytoplasm_AreaShape_InertiaTensor_1_0
K0_Median_Cytoplasm_AreaShape_InertiaTensor_1_1
K0_Median_Cytoplasm_AreaShape_MajorAxisLength
K0_Median_Cytoplasm_AreaShape_MaxFeretDiameter
K0_Median_Cytoplasm_AreaShape_MaximumRadius
K0_Median_Cytoplasm_AreaShape_MeanRadius
K0_Median_Cytoplasm_AreaShape_MedianRadius
K0_Median_Cytoplasm_AreaShape_MinFeretDiameter
K0_Median_Cytoplasm_AreaShape_MinorAxisLength
K0_Median_Cytoplasm_AreaShape_NormalizedMoment_0_2
K0_Median_Cytoplasm_AreaShape_NormalizedMoment_0_3
K0_Median_Cytoplasm_AreaShape_NormalizedMoment_1_1
K0_Median_Cytoplasm_AreaShape_NormalizedMoment_1_2
K0_Median_Cytoplasm_AreaShape_NormalizedMoment_1_3
K0_Median_Cytoplasm_AreaShape_NormalizedMoment_2_0
K0_Median_Cytoplasm_AreaShape_NormalizedMoment_2_1
K0_Median_Cytoplasm_AreaShape_NormalizedMoment_2_2
K0_Median_Cytoplasm_AreaShape_NormalizedMoment_2_3
K0_Median_Cytoplasm_AreaShape_NormalizedMoment_3_0
K0_Median_Cytoplasm_AreaShape_NormalizedMoment_3_1
K0_Median_Cytoplasm_AreaShape_NormalizedMoment_3_2
K0_Median_Cytoplasm_AreaShape_NormalizedMoment_3_3
K0_Median_Cytoplasm_AreaShape_Orientation
K0_Median_Cytoplasm_AreaShape_Perimeter
K0_Median_Cytoplasm_AreaShape_Solidity
K0_Median_Cytoplasm_AreaShape_SpatialMoment_0_0
K0_Median_Cytoplasm_AreaShape_SpatialMoment_0_1
K0_Median_Cytoplasm_AreaShape_SpatialMoment_0_2
K0_Median_Cytoplasm_AreaShape_SpatialMoment_0_3
K0_Median_Cytoplasm_AreaShape_SpatialMoment_1_0
K0_Median_Cytoplasm_AreaShape_SpatialMoment_1_1
K0_Median_Cytoplasm_AreaShape_SpatialMoment_1_2
K0_Median_Cytoplasm_AreaShape_SpatialMoment_1_3
K0_Median_Cytoplasm_AreaShape_SpatialMoment_2_0
K0_Median_Cytoplasm_AreaShape_SpatialMoment_2_1
K0_Median_Cytoplasm_AreaShape_SpatialMoment_2_2
K0_Median_Cytoplasm_AreaShape_SpatialMoment_2_3
K0_Median_Cytoplasm_AreaShape_Zernike_0_0
K0_Median_Cytoplasm_AreaShape_Zernike_1_1
K0_Median_Cytoplasm_AreaShape_Zernike_2_0
K0_Median_Cytoplasm_AreaShape_Zernike_2_2
K0_Median_Cytoplasm_AreaShape_Zernike_3_1
K0_Median_Cytoplasm_AreaShape_Zernike_3_3
K0_Median_Cytoplasm_AreaShape_Zernike_4_0
K0_Median_Cytoplasm_AreaShape_Zernike_4_2
K0_Median_Cytoplasm_AreaShape_Zernike_4_4
K0_Median_Cytoplasm_AreaShape_Zernike_5_1
K0_Median_Cytoplasm_AreaShape_Zernike_5_3
K0_Median_Cytoplasm_AreaShape_Zernike_5_5
K0_Median_Cytoplasm_AreaShape_Zernike_6_0
K0_Median_Cytoplasm_AreaShape_Zernike_6_2
K0_Median_Cytoplasm_AreaShape_Zernike_6_4
K0_Median_Cytoplasm_AreaShape_Zernike_6_6
K0_Median_Cytoplasm_AreaShape_Zernike_7_1
K0_Median_Cytoplasm_AreaShape_Zernike_7_3
K0_Median_Cytoplasm_AreaShape_Zernike_7_5
K0_Median_Cytoplasm_AreaShape_Zernike_7_7
K0_Median_Cytoplasm_AreaShape_Zernike_8_0
K0_Median_Cytoplasm_AreaShape_Zernike_8_2
K0_Median_Cytoplasm_AreaShape_Zernike_8_4
K0_Median_Cytoplasm_AreaShape_Zernike_8_6
K0_Median_Cytoplasm_AreaShape_Zernike_8_8
K0_Median_Cytoplasm_AreaShape_Zernike_9_1
K0_Median_Cytoplasm_AreaShape_Zernike_9_3
K0_Median_Cytoplasm_AreaShape_Zernike_9_5
K0_Median_Cytoplasm_AreaShape_Zernike_9_7
K0_Median_Cytoplasm_AreaShape_Zernike_9_9
K0_Median_Cytoplasm_Granularity_10_Eosin
K0_Median_Cytoplasm_Granularity_10_Hematoxylin
K0_Median_Cytoplasm_Granularity_11_Eosin
K0_Median_Cytoplasm_Granularity_11_Hematoxylin
K0_Median_Cytoplasm_Granularity_12_Eosin
K0_Median_Cytoplasm_Granularity_12_Hematoxylin
K0_Median_Cytoplasm_Granularity_13_Eosin
K0_Median_Cytoplasm_Granularity_13_Hematoxylin
K0_Median_Cytoplasm_Granularity_14_Eosin
K0_Median_Cytoplasm_Granularity_14_Hematoxylin
K0_Median_Cytoplasm_Granularity_15_Eosin
K0_Median_Cytoplasm_Granularity_15_Hematoxylin
K0_Median_Cytoplasm_Granularity_16_Eosin
K0_Median_Cytoplasm_Granularity_16_Hematoxylin
K0_Median_Cytoplasm_Granularity_1_Eosin
K0_Median_Cytoplasm_Granularity_1_Hematoxylin
K0_Median_Cytoplasm_Granularity_2_Eosin
K0_Median_Cytoplasm_Granularity_2_Hematoxylin
K0_Median_Cytoplasm_Granularity_3_Eosin
K0_Median_Cytoplasm_Granularity_3_Hematoxylin
K0_Median_Cytoplasm_Granularity_4_Eosin
K0_Median_Cytoplasm_Granularity_4_Hematoxylin
K0_Median_Cytoplasm_Granularity_5_Eosin
K0_Median_Cytoplasm_Granularity_5_Hematoxylin
K0_Median_Cytoplasm_Granularity_6_Eosin
K0_Median_Cytoplasm_Granularity_6_Hematoxylin
K0_Median_Cytoplasm_Granularity_7_Eosin
K0_Median_Cytoplasm_Granularity_7_Hematoxylin
K0_Median_Cytoplasm_Granularity_8_Eosin
K0_Median_Cytoplasm_Granularity_8_Hematoxylin
K0_Median_Cytoplasm_Granularity_9_Eosin
K0_Median_Cytoplasm_Granularity_9_Hematoxylin
K0_Median_Cytoplasm_Intensity_IntegratedIntensityEdge_Eosin
K0_Median_Cytoplasm_Intensity_IntegratedIntensityEdge_Hematoxylin
K0_Median_Cytoplasm_Intensity_IntegratedIntensity_Eosin
K0_Median_Cytoplasm_Intensity_IntegratedIntensity_Hematoxylin
K0_Median_Cytoplasm_Intensity_LowerQuartileIntensity_Eosin
K0_Median_Cytoplasm_Intensity_LowerQuartileIntensity_Hematoxylin
K0_Median_Cytoplasm_Intensity_MADIntensity_Eosin
K0_Median_Cytoplasm_Intensity_MADIntensity_Hematoxylin
K0_Median_Cytoplasm_Intensity_MassDisplacement_Eosin
K0_Median_Cytoplasm_Intensity_MassDisplacement_Hematoxylin
K0_Median_Cytoplasm_Intensity_MaxIntensityEdge_Eosin
K0_Median_Cytoplasm_Intensity_MaxIntensityEdge_Hematoxylin
K0_Median_Cytoplasm_Intensity_MaxIntensity_Eosin
K0_Median_Cytoplasm_Intensity_MaxIntensity_Hematoxylin
K0_Median_Cytoplasm_Intensity_MeanIntensityEdge_Eosin
K0_Median_Cytoplasm_Intensity_MeanIntensityEdge_Hematoxylin
K0_Median_Cytoplasm_Intensity_MeanIntensity_Eosin
K0_Median_Cytoplasm_Intensity_MeanIntensity_Hematoxylin
K0_Median_Cytoplasm_Intensity_MedianIntensity_Eosin
K0_Median_Cytoplasm_Intensity_MedianIntensity_Hematoxylin
K0_Median_Cytoplasm_Intensity_MinIntensityEdge_Eosin
K0_Median_Cytoplasm_Intensity_MinIntensityEdge_Hematoxylin
K0_Median_Cytoplasm_Intensity_MinIntensity_Eosin
K0_Median_Cytoplasm_Intensity_MinIntensity_Hematoxylin
K0_Median_Cytoplasm_Intensity_StdIntensityEdge_Eosin
K0_Median_Cytoplasm_Intensity_StdIntensityEdge_Hematoxylin
K0_Median_Cytoplasm_Intensity_StdIntensity_Eosin
K0_Median_Cytoplasm_Intensity_StdIntensity_Hematoxylin
K0_Median_Cytoplasm_Intensity_UpperQuartileIntensity_Eosin
K0_Median_Cytoplasm_Intensity_UpperQuartileIntensity_Hematoxylin
K0_Median_Cytoplasm_Parent_cell
K0_Median_Cytoplasm_Parent_nuclei
K0_Median_Cytoplasm_RadialDistribution_FracAtD_Eosin_1of4
K0_Median_Cytoplasm_RadialDistribution_FracAtD_Eosin_2of4
K0_Median_Cytoplasm_RadialDistribution_FracAtD_Eosin_3of4
K0_Median_Cytoplasm_RadialDistribution_FracAtD_Eosin_4of4
K0_Median_Cytoplasm_RadialDistribution_FracAtD_Hematoxylin_1of4
K0_Median_Cytoplasm_RadialDistribution_FracAtD_Hematoxylin_2of4
K0_Median_Cytoplasm_RadialDistribution_FracAtD_Hematoxylin_3of4
K0_Median_Cytoplasm_RadialDistribution_FracAtD_Hematoxylin_4of4
K0_Median_Cytoplasm_RadialDistribution_MeanFrac_Eosin_1of4
K0_Median_Cytoplasm_RadialDistribution_MeanFrac_Eosin_2of4
K0_Median_Cytoplasm_RadialDistribution_MeanFrac_Eosin_3of4
K0_Median_Cytoplasm_RadialDistribution_MeanFrac_Eosin_4of4
K0_Median_Cytoplasm_RadialDistribution_MeanFrac_Hematoxylin_1of4
K0_Median_Cytoplasm_RadialDistribution_MeanFrac_Hematoxylin_2of4
K0_Median_Cytoplasm_RadialDistribution_MeanFrac_Hematoxylin_3of4
K0_Median_Cytoplasm_RadialDistribution_MeanFrac_Hematoxylin_4of4
K0_Median_Cytoplasm_RadialDistribution_RadialCV_Eosin_1of4
K0_Median_Cytoplasm_RadialDistribution_RadialCV_Eosin_2of4
K0_Median_Cytoplasm_RadialDistribution_RadialCV_Eosin_3of4
K0_Median_Cytoplasm_RadialDistribution_RadialCV_Eosin_4of4
K0_Median_Cytoplasm_RadialDistribution_RadialCV_Hematoxylin_1of4
K0_Median_Cytoplasm_RadialDistribution_RadialCV_Hematoxylin_2of4
K0_Median_Cytoplasm_RadialDistribution_RadialCV_Hematoxylin_3of4
K0_Median_Cytoplasm_RadialDistribution_RadialCV_Hematoxylin_4of4
K0_Median_Cytoplasm_RadialDistribution_ZernikeMagnitude_Eosin_0_0
K0_Median_Cytoplasm_RadialDistribution_ZernikeMagnitude_Eosin_1_1
K0_Median_Cytoplasm_RadialDistribution_ZernikeMagnitude_Eosin_2_0
K0_Median_Cytoplasm_RadialDistribution_ZernikeMagnitude_Eosin_2_2
K0_Median_Cytoplasm_RadialDistribution_ZernikeMagnitude_Eosin_3_1
K0_Median_Cytoplasm_RadialDistribution_ZernikeMagnitude_Eosin_3_3
K0_Median_Cytoplasm_RadialDistribution_ZernikeMagnitude_Eosin_4_0
K0_Median_Cytoplasm_RadialDistribution_ZernikeMagnitude_Eosin_4_2
K0_Median_Cytoplasm_RadialDistribution_ZernikeMagnitude_Eosin_4_4
K0_Median_Cytoplasm_RadialDistribution_ZernikeMagnitude_Eosin_5_1
K0_Median_Cytoplasm_RadialDistribution_ZernikeMagnitude_Eosin_5_3
K0_Median_Cytoplasm_RadialDistribution_ZernikeMagnitude_Eosin_5_5
K0_Median_Cytoplasm_RadialDistribution_ZernikeMagnitude_Eosin_6_0
K0_Median_Cytoplasm_RadialDistribution_ZernikeMagnitude_Eosin_6_2
K0_Median_Cytoplasm_RadialDistribution_ZernikeMagnitude_Eosin_6_4
K0_Median_Cytoplasm_RadialDistribution_ZernikeMagnitude_Eosin_6_6
K0_Median_Cytoplasm_RadialDistribution_ZernikeMagnitude_Eosin_7_1
K0_Median_Cytoplasm_RadialDistribution_ZernikeMagnitude_Eosin_7_3
K0_Median_Cytoplasm_RadialDistribution_ZernikeMagnitude_Eosin_7_5
K0_Median_Cytoplasm_RadialDistribution_ZernikeMagnitude_Eosin_7_7
K0_Median_Cytoplasm_RadialDistribution_ZernikeMagnitude_Eosin_8_0
K0_Median_Cytoplasm_RadialDistribution_ZernikeMagnitude_Eosin_8_2
K0_Median_Cytoplasm_RadialDistribution_ZernikeMagnitude_Eosin_8_4
K0_Median_Cytoplasm_RadialDistribution_ZernikeMagnitude_Eosin_8_6
K0_Median_Cytoplasm_RadialDistribution_ZernikeMagnitude_Eosin_8_8
K0_Median_Cytoplasm_RadialDistribution_ZernikeMagnitude_Eosin_9_1
K0_Median_Cytoplasm_RadialDistribution_ZernikeMagnitude_Eosin_9_3
K0_Median_Cytoplasm_RadialDistribution_ZernikeMagnitude_Eosin_9_5
K0_Median_Cytoplasm_RadialDistribution_ZernikeMagnitude_Eosin_9_7
K0_Median_Cytoplasm_RadialDistribution_ZernikeMagnitude_Eosin_9_9
K0_Median_Cytoplasm_RadialDistribution_ZernikeMagnitude_Hematoxylin_0_0
K0_Median_Cytoplasm_RadialDistribution_ZernikeMagnitude_Hematoxylin_1_1
K0_Median_Cytoplasm_RadialDistribution_ZernikeMagnitude_Hematoxylin_2_0
K0_Median_Cytoplasm_RadialDistribution_ZernikeMagnitude_Hematoxylin_2_2
K0_Median_Cytoplasm_RadialDistribution_ZernikeMagnitude_Hematoxylin_3_1
K0_Median_Cytoplasm_RadialDistribution_ZernikeMagnitude_Hematoxylin_3_3
K0_Median_Cytoplasm_RadialDistribution_ZernikeMagnitude_Hematoxylin_4_0
K0_Median_Cytoplasm_RadialDistribution_ZernikeMagnitude_Hematoxylin_4_2
K0_Median_Cytoplasm_RadialDistribution_ZernikeMagnitude_Hematoxylin_4_4
K0_Median_Cytoplasm_RadialDistribution_ZernikeMagnitude_Hematoxylin_5_1
K0_Median_Cytoplasm_RadialDistribution_ZernikeMagnitude_Hematoxylin_5_3
K0_Median_Cytoplasm_RadialDistribution_ZernikeMagnitude_Hematoxylin_5_5
K0_Median_Cytoplasm_RadialDistribution_ZernikeMagnitude_Hematoxylin_6_0
K0_Median_Cytoplasm_RadialDistribution_ZernikeMagnitude_Hematoxylin_6_2
K0_Median_Cytoplasm_RadialDistribution_ZernikeMagnitude_Hematoxylin_6_4
K0_Median_Cytoplasm_RadialDistribution_ZernikeMagnitude_Hematoxylin_6_6
K0_Median_Cytoplasm_RadialDistribution_ZernikeMagnitude_Hematoxylin_7_1
K0_Median_Cytoplasm_RadialDistribution_ZernikeMagnitude_Hematoxylin_7_3
K0_Median_Cytoplasm_RadialDistribution_ZernikeMagnitude_Hematoxylin_7_5
K0_Median_Cytoplasm_RadialDistribution_ZernikeMagnitude_Hematoxylin_7_7
K0_Median_Cytoplasm_RadialDistribution_ZernikeMagnitude_Hematoxylin_8_0
K0_Median_Cytoplasm_RadialDistribution_ZernikeMagnitude_Hematoxylin_8_2
K0_Median_Cytoplasm_RadialDistribution_ZernikeMagnitude_Hematoxylin_8_4
K0_Median_Cytoplasm_RadialDistribution_ZernikeMagnitude_Hematoxylin_8_6
K0_Median_Cytoplasm_RadialDistribution_ZernikeMagnitude_Hematoxylin_8_8
K0_Median_Cytoplasm_RadialDistribution_ZernikeMagnitude_Hematoxylin_9_1
K0_Median_Cytoplasm_RadialDistribution_ZernikeMagnitude_Hematoxylin_9_3
K0_Median_Cytoplasm_RadialDistribution_ZernikeMagnitude_Hematoxylin_9_5
K0_Median_Cytoplasm_RadialDistribution_ZernikeMagnitude_Hematoxylin_9_7
K0_Median_Cytoplasm_RadialDistribution_ZernikeMagnitude_Hematoxylin_9_9
K0_Median_Cytoplasm_Texture_AngularSecondMoment_Eosin_3_00_256
K0_Median_Cytoplasm_Texture_AngularSecondMoment_Eosin_3_01_256
K0_Median_Cytoplasm_Texture_AngularSecondMoment_Eosin_3_02_256
K0_Median_Cytoplasm_Texture_AngularSecondMoment_Eosin_3_03_256
K0_Median_Cytoplasm_Texture_AngularSecondMoment_Hematoxylin_3_00_256
K0_Median_Cytoplasm_Texture_AngularSecondMoment_Hematoxylin_3_01_256
K0_Median_Cytoplasm_Texture_AngularSecondMoment_Hematoxylin_3_02_256
K0_Median_Cytoplasm_Texture_AngularSecondMoment_Hematoxylin_3_03_256
K0_Median_Cytoplasm_Texture_Contrast_Eosin_3_00_256
K0_Median_Cytoplasm_Texture_Contrast_Eosin_3_01_256
K0_Median_Cytoplasm_Texture_Contrast_Eosin_3_02_256
K0_Median_Cytoplasm_Texture_Contrast_Eosin_3_03_256
K0_Median_Cytoplasm_Texture_Contrast_Hematoxylin_3_00_256
K0_Median_Cytoplasm_Texture_Contrast_Hematoxylin_3_01_256
K0_Median_Cytoplasm_Texture_Contrast_Hematoxylin_3_02_256
K0_Median_Cytoplasm_Texture_Contrast_Hematoxylin_3_03_256
K0_Median_Cytoplasm_Texture_Correlation_Eosin_3_00_256
K0_Median_Cytoplasm_Texture_Correlation_Eosin_3_01_256
K0_Median_Cytoplasm_Texture_Correlation_Eosin_3_02_256
K0_Median_Cytoplasm_Texture_Correlation_Eosin_3_03_256
K0_Median_Cytoplasm_Texture_Correlation_Hematoxylin_3_00_256
K0_Median_Cytoplasm_Texture_Correlation_Hematoxylin_3_01_256
K0_Median_Cytoplasm_Texture_Correlation_Hematoxylin_3_02_256
K0_Median_Cytoplasm_Texture_Correlation_Hematoxylin_3_03_256
K0_Median_Cytoplasm_Texture_DifferenceEntropy_Eosin_3_00_256
K0_Median_Cytoplasm_Texture_DifferenceEntropy_Eosin_3_01_256
K0_Median_Cytoplasm_Texture_DifferenceEntropy_Eosin_3_02_256
K0_Median_Cytoplasm_Texture_DifferenceEntropy_Eosin_3_03_256
K0_Median_Cytoplasm_Texture_DifferenceEntropy_Hematoxylin_3_00_256
K0_Median_Cytoplasm_Texture_DifferenceEntropy_Hematoxylin_3_01_256
K0_Median_Cytoplasm_Texture_DifferenceEntropy_Hematoxylin_3_02_256
K0_Median_Cytoplasm_Texture_DifferenceEntropy_Hematoxylin_3_03_256
K0_Median_Cytoplasm_Texture_DifferenceVariance_Eosin_3_00_256
K0_Median_Cytoplasm_Texture_DifferenceVariance_Eosin_3_01_256
K0_Median_Cytoplasm_Texture_DifferenceVariance_Eosin_3_02_256
K0_Median_Cytoplasm_Texture_DifferenceVariance_Eosin_3_03_256
K0_Median_Cytoplasm_Texture_DifferenceVariance_Hematoxylin_3_00_256
K0_Median_Cytoplasm_Texture_DifferenceVariance_Hematoxylin_3_01_256
K0_Median_Cytoplasm_Texture_DifferenceVariance_Hematoxylin_3_02_256
K0_Median_Cytoplasm_Texture_DifferenceVariance_Hematoxylin_3_03_256
K0_Median_Cytoplasm_Texture_Entropy_Eosin_3_00_256
K0_Median_Cytoplasm_Texture_Entropy_Eosin_3_01_256
K0_Median_Cytoplasm_Texture_Entropy_Eosin_3_02_256
K0_Median_Cytoplasm_Texture_Entropy_Eosin_3_03_256
K0_Median_Cytoplasm_Texture_Entropy_Hematoxylin_3_00_256
K0_Median_Cytoplasm_Texture_Entropy_Hematoxylin_3_01_256
K0_Median_Cytoplasm_Texture_Entropy_Hematoxylin_3_02_256
K0_Median_Cytoplasm_Texture_Entropy_Hematoxylin_3_03_256
K0_Median_Cytoplasm_Texture_InfoMeas1_Eosin_3_00_256
K0_Median_Cytoplasm_Texture_InfoMeas1_Eosin_3_01_256
K0_Median_Cytoplasm_Texture_InfoMeas1_Eosin_3_02_256
K0_Median_Cytoplasm_Texture_InfoMeas1_Eosin_3_03_256
K0_Median_Cytoplasm_Texture_InfoMeas1_Hematoxylin_3_00_256
K0_Median_Cytoplasm_Texture_InfoMeas1_Hematoxylin_3_01_256
K0_Median_Cytoplasm_Texture_InfoMeas1_Hematoxylin_3_02_256
K0_Median_Cytoplasm_Texture_InfoMeas1_Hematoxylin_3_03_256
K0_Median_Cytoplasm_Texture_InfoMeas2_Eosin_3_00_256
K0_Median_Cytoplasm_Texture_InfoMeas2_Eosin_3_01_256
K0_Median_Cytoplasm_Texture_InfoMeas2_Eosin_3_02_256
K0_Median_Cytoplasm_Texture_InfoMeas2_Eosin_3_03_256
K0_Median_Cytoplasm_Texture_InfoMeas2_Hematoxylin_3_00_256
K0_Median_Cytoplasm_Texture_InfoMeas2_Hematoxylin_3_01_256
K0_Median_Cytoplasm_Texture_InfoMeas2_Hematoxylin_3_02_256
K0_Median_Cytoplasm_Texture_InfoMeas2_Hematoxylin_3_03_256
K0_Median_Cytoplasm_Texture_InverseDifferenceMoment_Eosin_3_00_256
K0_Median_Cytoplasm_Texture_InverseDifferenceMoment_Eosin_3_01_256
K0_Median_Cytoplasm_Texture_InverseDifferenceMoment_Eosin_3_02_256
K0_Median_Cytoplasm_Texture_InverseDifferenceMoment_Eosin_3_03_256
K0_Median_Cytoplasm_Texture_InverseDifferenceMoment_Hematoxylin_3_00_256
K0_Median_Cytoplasm_Texture_InverseDifferenceMoment_Hematoxylin_3_01_256
K0_Median_Cytoplasm_Texture_InverseDifferenceMoment_Hematoxylin_3_02_256
K0_Median_Cytoplasm_Texture_InverseDifferenceMoment_Hematoxylin_3_03_256
K0_Median_Cytoplasm_Texture_SumAverage_Eosin_3_00_256
K0_Median_Cytoplasm_Texture_SumAverage_Eosin_3_01_256
K0_Median_Cytoplasm_Texture_SumAverage_Eosin_3_02_256
K0_Median_Cytoplasm_Texture_SumAverage_Eosin_3_03_256
K0_Median_Cytoplasm_Texture_SumAverage_Hematoxylin_3_00_256
K0_Median_Cytoplasm_Texture_SumAverage_Hematoxylin_3_01_256
K0_Median_Cytoplasm_Texture_SumAverage_Hematoxylin_3_02_256
K0_Median_Cytoplasm_Texture_SumAverage_Hematoxylin_3_03_256
K0_Median_Cytoplasm_Texture_SumEntropy_Eosin_3_00_256
K0_Median_Cytoplasm_Texture_SumEntropy_Eosin_3_01_256
K0_Median_Cytoplasm_Texture_SumEntropy_Eosin_3_02_256
K0_Median_Cytoplasm_Texture_SumEntropy_Eosin_3_03_256
K0_Median_Cytoplasm_Texture_SumEntropy_Hematoxylin_3_00_256
K0_Median_Cytoplasm_Texture_SumEntropy_Hematoxylin_3_01_256
K0_Median_Cytoplasm_Texture_SumEntropy_Hematoxylin_3_02_256
K0_Median_Cytoplasm_Texture_SumEntropy_Hematoxylin_3_03_256
K0_Median_Cytoplasm_Texture_SumVariance_Eosin_3_00_256
K0_Median_Cytoplasm_Texture_SumVariance_Eosin_3_01_256
K0_Median_Cytoplasm_Texture_SumVariance_Eosin_3_02_256
K0_Median_Cytoplasm_Texture_SumVariance_Eosin_3_03_256
K0_Median_Cytoplasm_Texture_SumVariance_Hematoxylin_3_00_256
K0_Median_Cytoplasm_Texture_SumVariance_Hematoxylin_3_01_256
K0_Median_Cytoplasm_Texture_SumVariance_Hematoxylin_3_02_256
K0_Median_Cytoplasm_Texture_SumVariance_Hematoxylin_3_03_256
K0_Median_Cytoplasm_Texture_Variance_Eosin_3_00_256
K0_Median_Cytoplasm_Texture_Variance_Eosin_3_01_256
K0_Median_Cytoplasm_Texture_Variance_Eosin_3_02_256
K0_Median_Cytoplasm_Texture_Variance_Eosin_3_03_256
K0_Median_Cytoplasm_Texture_Variance_Hematoxylin_3_00_256
K0_Median_Cytoplasm_Texture_Variance_Hematoxylin_3_01_256
K0_Median_Cytoplasm_Texture_Variance_Hematoxylin_3_02_256
K0_Median_Cytoplasm_Texture_Variance_Hematoxylin_3_03_256
K0_Median_cell_Children_Cytoplasm_Count
K0_Median_cell_Parent_nuclei
K0_Median_nuclei_AreaShape_Area
K0_Median_nuclei_AreaShape_CentralMoment_0_0
K0_Median_nuclei_AreaShape_CentralMoment_0_1
K0_Median_nuclei_AreaShape_CentralMoment_0_2
K0_Median_nuclei_AreaShape_CentralMoment_0_3
K0_Median_nuclei_AreaShape_CentralMoment_1_0
K0_Median_nuclei_AreaShape_CentralMoment_1_1
K0_Median_nuclei_AreaShape_CentralMoment_1_2
K0_Median_nuclei_AreaShape_CentralMoment_1_3
K0_Median_nuclei_AreaShape_CentralMoment_2_0
K0_Median_nuclei_AreaShape_CentralMoment_2_1
K0_Median_nuclei_AreaShape_CentralMoment_2_2
K0_Median_nuclei_AreaShape_CentralMoment_2_3
K0_Median_nuclei_AreaShape_Compactness
K0_Median_nuclei_AreaShape_Eccentricity
K0_Median_nuclei_AreaShape_EulerNumber
K0_Median_nuclei_AreaShape_Extent
K0_Median_nuclei_AreaShape_FormFactor
K0_Median_nuclei_AreaShape_HuMoment_0
K0_Median_nuclei_AreaShape_HuMoment_1
K0_Median_nuclei_AreaShape_HuMoment_2
K0_Median_nuclei_AreaShape_HuMoment_3
K0_Median_nuclei_AreaShape_HuMoment_4
K0_Median_nuclei_AreaShape_HuMoment_5
K0_Median_nuclei_AreaShape_HuMoment_6
K0_Median_nuclei_AreaShape_InertiaTensorEigenvalues_0
K0_Median_nuclei_AreaShape_InertiaTensorEigenvalues_1
K0_Median_nuclei_AreaShape_InertiaTensor_0_0
K0_Median_nuclei_AreaShape_InertiaTensor_0_1
K0_Median_nuclei_AreaShape_InertiaTensor_1_0
K0_Median_nuclei_AreaShape_InertiaTensor_1_1
K0_Median_nuclei_AreaShape_MajorAxisLength
K0_Median_nuclei_AreaShape_MaxFeretDiameter
K0_Median_nuclei_AreaShape_MaximumRadius
K0_Median_nuclei_AreaShape_MeanRadius
K0_Median_nuclei_AreaShape_MedianRadius
K0_Median_nuclei_AreaShape_MinFeretDiameter
K0_Median_nuclei_AreaShape_MinorAxisLength
K0_Median_nuclei_AreaShape_NormalizedMoment_0_2
K0_Median_nuclei_AreaShape_NormalizedMoment_0_3
K0_Median_nuclei_AreaShape_NormalizedMoment_1_1
K0_Median_nuclei_AreaShape_NormalizedMoment_1_2
K0_Median_nuclei_AreaShape_NormalizedMoment_1_3
K0_Median_nuclei_AreaShape_NormalizedMoment_2_0
K0_Median_nuclei_AreaShape_NormalizedMoment_2_1
K0_Median_nuclei_AreaShape_NormalizedMoment_2_2
K0_Median_nuclei_AreaShape_NormalizedMoment_2_3
K0_Median_nuclei_AreaShape_NormalizedMoment_3_0
K0_Median_nuclei_AreaShape_NormalizedMoment_3_1
K0_Median_nuclei_AreaShape_NormalizedMoment_3_2
K0_Median_nuclei_AreaShape_NormalizedMoment_3_3
K0_Median_nuclei_AreaShape_Orientation
K0_Median_nuclei_AreaShape_Perimeter
K0_Median_nuclei_AreaShape_Solidity
K0_Median_nuclei_AreaShape_SpatialMoment_0_0
K0_Median_nuclei_AreaShape_SpatialMoment_0_1
K0_Median_nuclei_AreaShape_SpatialMoment_0_2
K0_Median_nuclei_AreaShape_SpatialMoment_0_3
K0_Median_nuclei_AreaShape_SpatialMoment_1_0
K0_Median_nuclei_AreaShape_SpatialMoment_1_1
K0_Median_nuclei_AreaShape_SpatialMoment_1_2
K0_Median_nuclei_AreaShape_SpatialMoment_1_3
K0_Median_nuclei_AreaShape_SpatialMoment_2_0
K0_Median_nuclei_AreaShape_SpatialMoment_2_1
K0_Median_nuclei_AreaShape_SpatialMoment_2_2
K0_Median_nuclei_AreaShape_SpatialMoment_2_3
K0_Median_nuclei_AreaShape_Zernike_0_0
K0_Median_nuclei_AreaShape_Zernike_1_1
K0_Median_nuclei_AreaShape_Zernike_2_0
K0_Median_nuclei_AreaShape_Zernike_2_2
K0_Median_nuclei_AreaShape_Zernike_3_1
K0_Median_nuclei_AreaShape_Zernike_3_3
K0_Median_nuclei_AreaShape_Zernike_4_0
K0_Median_nuclei_AreaShape_Zernike_4_2
K0_Median_nuclei_AreaShape_Zernike_4_4
K0_Median_nuclei_AreaShape_Zernike_5_1
K0_Median_nuclei_AreaShape_Zernike_5_3
K0_Median_nuclei_AreaShape_Zernike_5_5
K0_Median_nuclei_AreaShape_Zernike_6_0
K0_Median_nuclei_AreaShape_Zernike_6_2
K0_Median_nuclei_AreaShape_Zernike_6_4
K0_Median_nuclei_AreaShape_Zernike_6_6
K0_Median_nuclei_AreaShape_Zernike_7_1
K0_Median_nuclei_AreaShape_Zernike_7_3
K0_Median_nuclei_AreaShape_Zernike_7_5
K0_Median_nuclei_AreaShape_Zernike_7_7
K0_Median_nuclei_AreaShape_Zernike_8_0
K0_Median_nuclei_AreaShape_Zernike_8_2
K0_Median_nuclei_AreaShape_Zernike_8_4
K0_Median_nuclei_AreaShape_Zernike_8_6
K0_Median_nuclei_AreaShape_Zernike_8_8
K0_Median_nuclei_AreaShape_Zernike_9_1
K0_Median_nuclei_AreaShape_Zernike_9_3
K0_Median_nuclei_AreaShape_Zernike_9_5
K0_Median_nuclei_AreaShape_Zernike_9_7
K0_Median_nuclei_AreaShape_Zernike_9_9
K0_Median_nuclei_Children_Cytoplasm_Count
K0_Median_nuclei_Children_cell_Count
K0_Median_nuclei_Granularity_10_Eosin
K0_Median_nuclei_Granularity_10_Hematoxylin
K0_Median_nuclei_Granularity_11_Eosin
K0_Median_nuclei_Granularity_11_Hematoxylin
K0_Median_nuclei_Granularity_12_Eosin
K0_Median_nuclei_Granularity_12_Hematoxylin
K0_Median_nuclei_Granularity_13_Eosin
K0_Median_nuclei_Granularity_13_Hematoxylin
K0_Median_nuclei_Granularity_14_Eosin
K0_Median_nuclei_Granularity_14_Hematoxylin
K0_Median_nuclei_Granularity_15_Eosin
K0_Median_nuclei_Granularity_15_Hematoxylin
K0_Median_nuclei_Granularity_16_Eosin
K0_Median_nuclei_Granularity_16_Hematoxylin
K0_Median_nuclei_Granularity_1_Eosin
K0_Median_nuclei_Granularity_1_Hematoxylin
K0_Median_nuclei_Granularity_2_Eosin
K0_Median_nuclei_Granularity_2_Hematoxylin
K0_Median_nuclei_Granularity_3_Eosin
K0_Median_nuclei_Granularity_3_Hematoxylin
K0_Median_nuclei_Granularity_4_Eosin
K0_Median_nuclei_Granularity_4_Hematoxylin
K0_Median_nuclei_Granularity_5_Eosin
K0_Median_nuclei_Granularity_5_Hematoxylin
K0_Median_nuclei_Granularity_6_Eosin
K0_Median_nuclei_Granularity_6_Hematoxylin
K0_Median_nuclei_Granularity_7_Eosin
K0_Median_nuclei_Granularity_7_Hematoxylin
K0_Median_nuclei_Granularity_8_Eosin
K0_Median_nuclei_Granularity_8_Hematoxylin
K0_Median_nuclei_Granularity_9_Eosin
K0_Median_nuclei_Granularity_9_Hematoxylin
K0_Median_nuclei_Intensity_IntegratedIntensityEdge_Eosin
K0_Median_nuclei_Intensity_IntegratedIntensityEdge_Hematoxylin
K0_Median_nuclei_Intensity_IntegratedIntensity_Eosin
K0_Median_nuclei_Intensity_IntegratedIntensity_Hematoxylin
K0_Median_nuclei_Intensity_LowerQuartileIntensity_Eosin
K0_Median_nuclei_Intensity_LowerQuartileIntensity_Hematoxylin
K0_Median_nuclei_Intensity_MADIntensity_Eosin
K0_Median_nuclei_Intensity_MADIntensity_Hematoxylin
K0_Median_nuclei_Intensity_MassDisplacement_Eosin
K0_Median_nuclei_Intensity_MassDisplacement_Hematoxylin
K0_Median_nuclei_Intensity_MaxIntensityEdge_Eosin
K0_Median_nuclei_Intensity_MaxIntensityEdge_Hematoxylin
K0_Median_nuclei_Intensity_MaxIntensity_Eosin
K0_Median_nuclei_Intensity_MaxIntensity_Hematoxylin
K0_Median_nuclei_Intensity_MeanIntensityEdge_Eosin
K0_Median_nuclei_Intensity_MeanIntensityEdge_Hematoxylin
K0_Median_nuclei_Intensity_MeanIntensity_Eosin
K0_Median_nuclei_Intensity_MeanIntensity_Hematoxylin
K0_Median_nuclei_Intensity_MedianIntensity_Eosin
K0_Median_nuclei_Intensity_MedianIntensity_Hematoxylin
K0_Median_nuclei_Intensity_MinIntensityEdge_Eosin
K0_Median_nuclei_Intensity_MinIntensityEdge_Hematoxylin
K0_Median_nuclei_Intensity_MinIntensity_Eosin
K0_Median_nuclei_Intensity_MinIntensity_Hematoxylin
K0_Median_nuclei_Intensity_StdIntensityEdge_Eosin
K0_Median_nuclei_Intensity_StdIntensityEdge_Hematoxylin
K0_Median_nuclei_Intensity_StdIntensity_Eosin
K0_Median_nuclei_Intensity_StdIntensity_Hematoxylin
K0_Median_nuclei_Intensity_UpperQuartileIntensity_Eosin
K0_Median_nuclei_Intensity_UpperQuartileIntensity_Hematoxylin
K0_Median_nuclei_Neighbors_AngleBetweenNeighbors_Expanded
K0_Median_nuclei_Neighbors_FirstClosestDistance_Expanded
K0_Median_nuclei_Neighbors_FirstClosestObjectNumber_Expanded
K0_Median_nuclei_Neighbors_NumberOfNeighbors_Expanded
K0_Median_nuclei_Neighbors_PercentTouching_Expanded
K0_Median_nuclei_Neighbors_SecondClosestDistance_Expanded
K0_Median_nuclei_Neighbors_SecondClosestObjectNumber_Expanded
K0_Median_nuclei_RadialDistribution_FracAtD_Eosin_1of4
K0_Median_nuclei_RadialDistribution_FracAtD_Eosin_2of4
K0_Median_nuclei_RadialDistribution_FracAtD_Eosin_3of4
K0_Median_nuclei_RadialDistribution_FracAtD_Eosin_4of4
K0_Median_nuclei_RadialDistribution_FracAtD_Hematoxylin_1of4
K0_Median_nuclei_RadialDistribution_FracAtD_Hematoxylin_2of4
K0_Median_nuclei_RadialDistribution_FracAtD_Hematoxylin_3of4
K0_Median_nuclei_RadialDistribution_FracAtD_Hematoxylin_4of4
K0_Median_nuclei_RadialDistribution_MeanFrac_Eosin_1of4
K0_Median_nuclei_RadialDistribution_MeanFrac_Eosin_2of4
K0_Median_nuclei_RadialDistribution_MeanFrac_Eosin_3of4
K0_Median_nuclei_RadialDistribution_MeanFrac_Eosin_4of4
K0_Median_nuclei_RadialDistribution_MeanFrac_Hematoxylin_1of4
K0_Median_nuclei_RadialDistribution_MeanFrac_Hematoxylin_2of4
K0_Median_nuclei_RadialDistribution_MeanFrac_Hematoxylin_3of4
K0_Median_nuclei_RadialDistribution_MeanFrac_Hematoxylin_4of4
K0_Median_nuclei_RadialDistribution_RadialCV_Eosin_1of4
K0_Median_nuclei_RadialDistribution_RadialCV_Eosin_2of4
K0_Median_nuclei_RadialDistribution_RadialCV_Eosin_3of4
K0_Median_nuclei_RadialDistribution_RadialCV_Eosin_4of4
K0_Median_nuclei_RadialDistribution_RadialCV_Hematoxylin_1of4
K0_Median_nuclei_RadialDistribution_RadialCV_Hematoxylin_2of4
K0_Median_nuclei_RadialDistribution_RadialCV_Hematoxylin_3of4
K0_Median_nuclei_RadialDistribution_RadialCV_Hematoxylin_4of4
K0_Median_nuclei_RadialDistribution_ZernikeMagnitude_Eosin_0_0
K0_Median_nuclei_RadialDistribution_ZernikeMagnitude_Eosin_1_1
K0_Median_nuclei_RadialDistribution_ZernikeMagnitude_Eosin_2_0
K0_Median_nuclei_RadialDistribution_ZernikeMagnitude_Eosin_2_2
K0_Median_nuclei_RadialDistribution_ZernikeMagnitude_Eosin_3_1
K0_Median_nuclei_RadialDistribution_ZernikeMagnitude_Eosin_3_3
K0_Median_nuclei_RadialDistribution_ZernikeMagnitude_Eosin_4_0
K0_Median_nuclei_RadialDistribution_ZernikeMagnitude_Eosin_4_2
K0_Median_nuclei_RadialDistribution_ZernikeMagnitude_Eosin_4_4
K0_Median_nuclei_RadialDistribution_ZernikeMagnitude_Eosin_5_1
K0_Median_nuclei_RadialDistribution_ZernikeMagnitude_Eosin_5_3
K0_Median_nuclei_RadialDistribution_ZernikeMagnitude_Eosin_5_5
K0_Median_nuclei_RadialDistribution_ZernikeMagnitude_Eosin_6_0
K0_Median_nuclei_RadialDistribution_ZernikeMagnitude_Eosin_6_2
K0_Median_nuclei_RadialDistribution_ZernikeMagnitude_Eosin_6_4
K0_Median_nuclei_RadialDistribution_ZernikeMagnitude_Eosin_6_6
K0_Median_nuclei_RadialDistribution_ZernikeMagnitude_Eosin_7_1
K0_Median_nuclei_RadialDistribution_ZernikeMagnitude_Eosin_7_3
K0_Median_nuclei_RadialDistribution_ZernikeMagnitude_Eosin_7_5
K0_Median_nuclei_RadialDistribution_ZernikeMagnitude_Eosin_7_7
K0_Median_nuclei_RadialDistribution_ZernikeMagnitude_Eosin_8_0
K0_Median_nuclei_RadialDistribution_ZernikeMagnitude_Eosin_8_2
K0_Median_nuclei_RadialDistribution_ZernikeMagnitude_Eosin_8_4
K0_Median_nuclei_RadialDistribution_ZernikeMagnitude_Eosin_8_6
K0_Median_nuclei_RadialDistribution_ZernikeMagnitude_Eosin_8_8
K0_Median_nuclei_RadialDistribution_ZernikeMagnitude_Eosin_9_1
K0_Median_nuclei_RadialDistribution_ZernikeMagnitude_Eosin_9_3
K0_Median_nuclei_RadialDistribution_ZernikeMagnitude_Eosin_9_5
K0_Median_nuclei_RadialDistribution_ZernikeMagnitude_Eosin_9_7
K0_Median_nuclei_RadialDistribution_ZernikeMagnitude_Eosin_9_9
K0_Median_nuclei_RadialDistribution_ZernikeMagnitude_Hematoxylin_0_0
K0_Median_nuclei_RadialDistribution_ZernikeMagnitude_Hematoxylin_1_1
K0_Median_nuclei_RadialDistribution_ZernikeMagnitude_Hematoxylin_2_0
K0_Median_nuclei_RadialDistribution_ZernikeMagnitude_Hematoxylin_2_2
K0_Median_nuclei_RadialDistribution_ZernikeMagnitude_Hematoxylin_3_1
K0_Median_nuclei_RadialDistribution_ZernikeMagnitude_Hematoxylin_3_3
K0_Median_nuclei_RadialDistribution_ZernikeMagnitude_Hematoxylin_4_0
K0_Median_nuclei_RadialDistribution_ZernikeMagnitude_Hematoxylin_4_2
K0_Median_nuclei_RadialDistribution_ZernikeMagnitude_Hematoxylin_4_4
K0_Median_nuclei_RadialDistribution_ZernikeMagnitude_Hematoxylin_5_1
K0_Median_nuclei_RadialDistribution_ZernikeMagnitude_Hematoxylin_5_3
K0_Median_nuclei_RadialDistribution_ZernikeMagnitude_Hematoxylin_5_5
K0_Median_nuclei_RadialDistribution_ZernikeMagnitude_Hematoxylin_6_0
K0_Median_nuclei_RadialDistribution_ZernikeMagnitude_Hematoxylin_6_2
K0_Median_nuclei_RadialDistribution_ZernikeMagnitude_Hematoxylin_6_4
K0_Median_nuclei_RadialDistribution_ZernikeMagnitude_Hematoxylin_6_6
K0_Median_nuclei_RadialDistribution_ZernikeMagnitude_Hematoxylin_7_1
K0_Median_nuclei_RadialDistribution_ZernikeMagnitude_Hematoxylin_7_3
K0_Median_nuclei_RadialDistribution_ZernikeMagnitude_Hematoxylin_7_5
K0_Median_nuclei_RadialDistribution_ZernikeMagnitude_Hematoxylin_7_7
K0_Median_nuclei_RadialDistribution_ZernikeMagnitude_Hematoxylin_8_0
K0_Median_nuclei_RadialDistribution_ZernikeMagnitude_Hematoxylin_8_2
K0_Median_nuclei_RadialDistribution_ZernikeMagnitude_Hematoxylin_8_4
K0_Median_nuclei_RadialDistribution_ZernikeMagnitude_Hematoxylin_8_6
K0_Median_nuclei_RadialDistribution_ZernikeMagnitude_Hematoxylin_8_8
K0_Median_nuclei_RadialDistribution_ZernikeMagnitude_Hematoxylin_9_1
K0_Median_nuclei_RadialDistribution_ZernikeMagnitude_Hematoxylin_9_3
K0_Median_nuclei_RadialDistribution_ZernikeMagnitude_Hematoxylin_9_5
K0_Median_nuclei_RadialDistribution_ZernikeMagnitude_Hematoxylin_9_7
K0_Median_nuclei_RadialDistribution_ZernikeMagnitude_Hematoxylin_9_9
K0_Median_nuclei_Texture_AngularSecondMoment_Eosin_3_00_256
K0_Median_nuclei_Texture_AngularSecondMoment_Eosin_3_01_256
K0_Median_nuclei_Texture_AngularSecondMoment_Eosin_3_02_256
K0_Median_nuclei_Texture_AngularSecondMoment_Eosin_3_03_256
K0_Median_nuclei_Texture_AngularSecondMoment_Hematoxylin_3_00_256
K0_Median_nuclei_Texture_AngularSecondMoment_Hematoxylin_3_01_256
K0_Median_nuclei_Texture_AngularSecondMoment_Hematoxylin_3_02_256
K0_Median_nuclei_Texture_AngularSecondMoment_Hematoxylin_3_03_256
K0_Median_nuclei_Texture_Contrast_Eosin_3_00_256
K0_Median_nuclei_Texture_Contrast_Eosin_3_01_256
K0_Median_nuclei_Texture_Contrast_Eosin_3_02_256
K0_Median_nuclei_Texture_Contrast_Eosin_3_03_256
K0_Median_nuclei_Texture_Contrast_Hematoxylin_3_00_256
K0_Median_nuclei_Texture_Contrast_Hematoxylin_3_01_256
K0_Median_nuclei_Texture_Contrast_Hematoxylin_3_02_256
K0_Median_nuclei_Texture_Contrast_Hematoxylin_3_03_256
K0_Median_nuclei_Texture_Correlation_Eosin_3_00_256
K0_Median_nuclei_Texture_Correlation_Eosin_3_01_256
K0_Median_nuclei_Texture_Correlation_Eosin_3_02_256
K0_Median_nuclei_Texture_Correlation_Eosin_3_03_256
K0_Median_nuclei_Texture_Correlation_Hematoxylin_3_00_256
K0_Median_nuclei_Texture_Correlation_Hematoxylin_3_01_256
K0_Median_nuclei_Texture_Correlation_Hematoxylin_3_02_256
K0_Median_nuclei_Texture_Correlation_Hematoxylin_3_03_256
K0_Median_nuclei_Texture_DifferenceEntropy_Eosin_3_00_256
K0_Median_nuclei_Texture_DifferenceEntropy_Eosin_3_01_256
K0_Median_nuclei_Texture_DifferenceEntropy_Eosin_3_02_256
K0_Median_nuclei_Texture_DifferenceEntropy_Eosin_3_03_256
K0_Median_nuclei_Texture_DifferenceEntropy_Hematoxylin_3_00_256
K0_Median_nuclei_Texture_DifferenceEntropy_Hematoxylin_3_01_256
K0_Median_nuclei_Texture_DifferenceEntropy_Hematoxylin_3_02_256
K0_Median_nuclei_Texture_DifferenceEntropy_Hematoxylin_3_03_256
K0_Median_nuclei_Texture_DifferenceVariance_Eosin_3_00_256
K0_Median_nuclei_Texture_DifferenceVariance_Eosin_3_01_256
K0_Median_nuclei_Texture_DifferenceVariance_Eosin_3_02_256
K0_Median_nuclei_Texture_DifferenceVariance_Eosin_3_03_256
K0_Median_nuclei_Texture_DifferenceVariance_Hematoxylin_3_00_256
K0_Median_nuclei_Texture_DifferenceVariance_Hematoxylin_3_01_256
K0_Median_nuclei_Texture_DifferenceVariance_Hematoxylin_3_02_256
K0_Median_nuclei_Texture_DifferenceVariance_Hematoxylin_3_03_256
K0_Median_nuclei_Texture_Entropy_Eosin_3_00_256
K0_Median_nuclei_Texture_Entropy_Eosin_3_01_256
K0_Median_nuclei_Texture_Entropy_Eosin_3_02_256
K0_Median_nuclei_Texture_Entropy_Eosin_3_03_256
K0_Median_nuclei_Texture_Entropy_Hematoxylin_3_00_256
K0_Median_nuclei_Texture_Entropy_Hematoxylin_3_01_256
K0_Median_nuclei_Texture_Entropy_Hematoxylin_3_02_256
K0_Median_nuclei_Texture_Entropy_Hematoxylin_3_03_256
K0_Median_nuclei_Texture_InfoMeas1_Eosin_3_00_256
K0_Median_nuclei_Texture_InfoMeas1_Eosin_3_01_256
K0_Median_nuclei_Texture_InfoMeas1_Eosin_3_02_256
K0_Median_nuclei_Texture_InfoMeas1_Eosin_3_03_256
K0_Median_nuclei_Texture_InfoMeas1_Hematoxylin_3_00_256
K0_Median_nuclei_Texture_InfoMeas1_Hematoxylin_3_01_256
K0_Median_nuclei_Texture_InfoMeas1_Hematoxylin_3_02_256
K0_Median_nuclei_Texture_InfoMeas1_Hematoxylin_3_03_256
K0_Median_nuclei_Texture_InfoMeas2_Eosin_3_00_256
K0_Median_nuclei_Texture_InfoMeas2_Eosin_3_01_256
K0_Median_nuclei_Texture_InfoMeas2_Eosin_3_02_256
K0_Median_nuclei_Texture_InfoMeas2_Eosin_3_03_256
K0_Median_nuclei_Texture_InfoMeas2_Hematoxylin_3_00_256
K0_Median_nuclei_Texture_InfoMeas2_Hematoxylin_3_01_256
K0_Median_nuclei_Texture_InfoMeas2_Hematoxylin_3_02_256
K0_Median_nuclei_Texture_InfoMeas2_Hematoxylin_3_03_256
K0_Median_nuclei_Texture_InverseDifferenceMoment_Eosin_3_00_256
K0_Median_nuclei_Texture_InverseDifferenceMoment_Eosin_3_01_256
K0_Median_nuclei_Texture_InverseDifferenceMoment_Eosin_3_02_256
K0_Median_nuclei_Texture_InverseDifferenceMoment_Eosin_3_03_256
K0_Median_nuclei_Texture_InverseDifferenceMoment_Hematoxylin_3_00_256
K0_Median_nuclei_Texture_InverseDifferenceMoment_Hematoxylin_3_01_256
K0_Median_nuclei_Texture_InverseDifferenceMoment_Hematoxylin_3_02_256
K0_Median_nuclei_Texture_InverseDifferenceMoment_Hematoxylin_3_03_256
K0_Median_nuclei_Texture_SumAverage_Eosin_3_00_256
K0_Median_nuclei_Texture_SumAverage_Eosin_3_01_256
K0_Median_nuclei_Texture_SumAverage_Eosin_3_02_256
K0_Median_nuclei_Texture_SumAverage_Eosin_3_03_256
K0_Median_nuclei_Texture_SumAverage_Hematoxylin_3_00_256
K0_Median_nuclei_Texture_SumAverage_Hematoxylin_3_01_256
K0_Median_nuclei_Texture_SumAverage_Hematoxylin_3_02_256
K0_Median_nuclei_Texture_SumAverage_Hematoxylin_3_03_256
K0_Median_nuclei_Texture_SumEntropy_Eosin_3_00_256
K0_Median_nuclei_Texture_SumEntropy_Eosin_3_01_256
K0_Median_nuclei_Texture_SumEntropy_Eosin_3_02_256
K0_Median_nuclei_Texture_SumEntropy_Eosin_3_03_256
K0_Median_nuclei_Texture_SumEntropy_Hematoxylin_3_00_256
K0_Median_nuclei_Texture_SumEntropy_Hematoxylin_3_01_256
K0_Median_nuclei_Texture_SumEntropy_Hematoxylin_3_02_256
K0_Median_nuclei_Texture_SumEntropy_Hematoxylin_3_03_256
K0_Median_nuclei_Texture_SumVariance_Eosin_3_00_256
K0_Median_nuclei_Texture_SumVariance_Eosin_3_01_256
K0_Median_nuclei_Texture_SumVariance_Eosin_3_02_256
K0_Median_nuclei_Texture_SumVariance_Eosin_3_03_256
K0_Median_nuclei_Texture_SumVariance_Hematoxylin_3_00_256
K0_Median_nuclei_Texture_SumVariance_Hematoxylin_3_01_256
K0_Median_nuclei_Texture_SumVariance_Hematoxylin_3_02_256
K0_Median_nuclei_Texture_SumVariance_Hematoxylin_3_03_256
K0_Median_nuclei_Texture_Variance_Eosin_3_00_256
K0_Median_nuclei_Texture_Variance_Eosin_3_01_256
K0_Median_nuclei_Texture_Variance_Eosin_3_02_256
K0_Median_nuclei_Texture_Variance_Eosin_3_03_256
K0_Median_nuclei_Texture_Variance_Hematoxylin_3_00_256
K0_Median_nuclei_Texture_Variance_Hematoxylin_3_01_256
K0_Median_nuclei_Texture_Variance_Hematoxylin_3_02_256
K0_Median_nuclei_Texture_Variance_Hematoxylin_3_03_256
K0_StDev_Cytoplasm_AreaShape_Area
K0_StDev_Cytoplasm_AreaShape_CentralMoment_0_0
K0_StDev_Cytoplasm_AreaShape_CentralMoment_0_1
K0_StDev_Cytoplasm_AreaShape_CentralMoment_0_2
K0_StDev_Cytoplasm_AreaShape_CentralMoment_0_3
K0_StDev_Cytoplasm_AreaShape_CentralMoment_1_0
K0_StDev_Cytoplasm_AreaShape_CentralMoment_1_1
K0_StDev_Cytoplasm_AreaShape_CentralMoment_1_2
K0_StDev_Cytoplasm_AreaShape_CentralMoment_1_3
K0_StDev_Cytoplasm_AreaShape_CentralMoment_2_0
K0_StDev_Cytoplasm_AreaShape_CentralMoment_2_1
K0_StDev_Cytoplasm_AreaShape_CentralMoment_2_2
K0_StDev_Cytoplasm_AreaShape_CentralMoment_2_3
K0_StDev_Cytoplasm_AreaShape_Compactness
K0_StDev_Cytoplasm_AreaShape_Eccentricity
K0_StDev_Cytoplasm_AreaShape_EulerNumber
K0_StDev_Cytoplasm_AreaShape_Extent
K0_StDev_Cytoplasm_AreaShape_FormFactor
K0_StDev_Cytoplasm_AreaShape_HuMoment_0
K0_StDev_Cytoplasm_AreaShape_HuMoment_1
K0_StDev_Cytoplasm_AreaShape_HuMoment_2
K0_StDev_Cytoplasm_AreaShape_HuMoment_3
K0_StDev_Cytoplasm_AreaShape_HuMoment_4
K0_StDev_Cytoplasm_AreaShape_HuMoment_5
K0_StDev_Cytoplasm_AreaShape_HuMoment_6
K0_StDev_Cytoplasm_AreaShape_InertiaTensorEigenvalues_0
K0_StDev_Cytoplasm_AreaShape_InertiaTensorEigenvalues_1
K0_StDev_Cytoplasm_AreaShape_InertiaTensor_0_0
K0_StDev_Cytoplasm_AreaShape_InertiaTensor_0_1
K0_StDev_Cytoplasm_AreaShape_InertiaTensor_1_0
K0_StDev_Cytoplasm_AreaShape_InertiaTensor_1_1
K0_StDev_Cytoplasm_AreaShape_MajorAxisLength
K0_StDev_Cytoplasm_AreaShape_MaxFeretDiameter
K0_StDev_Cytoplasm_AreaShape_MaximumRadius
K0_StDev_Cytoplasm_AreaShape_MeanRadius
K0_StDev_Cytoplasm_AreaShape_MedianRadius
K0_StDev_Cytoplasm_AreaShape_MinFeretDiameter
K0_StDev_Cytoplasm_AreaShape_MinorAxisLength
K0_StDev_Cytoplasm_AreaShape_NormalizedMoment_0_2
K0_StDev_Cytoplasm_AreaShape_NormalizedMoment_0_3
K0_StDev_Cytoplasm_AreaShape_NormalizedMoment_1_1
K0_StDev_Cytoplasm_AreaShape_NormalizedMoment_1_2
K0_StDev_Cytoplasm_AreaShape_NormalizedMoment_1_3
K0_StDev_Cytoplasm_AreaShape_NormalizedMoment_2_0
K0_StDev_Cytoplasm_AreaShape_NormalizedMoment_2_1
K0_StDev_Cytoplasm_AreaShape_NormalizedMoment_2_2
K0_StDev_Cytoplasm_AreaShape_NormalizedMoment_2_3
K0_StDev_Cytoplasm_AreaShape_NormalizedMoment_3_0
K0_StDev_Cytoplasm_AreaShape_NormalizedMoment_3_1
K0_StDev_Cytoplasm_AreaShape_NormalizedMoment_3_2
K0_StDev_Cytoplasm_AreaShape_NormalizedMoment_3_3
K0_StDev_Cytoplasm_AreaShape_Orientation
K0_StDev_Cytoplasm_AreaShape_Perimeter
K0_StDev_Cytoplasm_AreaShape_Solidity
K0_StDev_Cytoplasm_AreaShape_SpatialMoment_0_0
K0_StDev_Cytoplasm_AreaShape_SpatialMoment_0_1
K0_StDev_Cytoplasm_AreaShape_SpatialMoment_0_2
K0_StDev_Cytoplasm_AreaShape_SpatialMoment_0_3
K0_StDev_Cytoplasm_AreaShape_SpatialMoment_1_0
K0_StDev_Cytoplasm_AreaShape_SpatialMoment_1_1
K0_StDev_Cytoplasm_AreaShape_SpatialMoment_1_2
K0_StDev_Cytoplasm_AreaShape_SpatialMoment_1_3
K0_StDev_Cytoplasm_AreaShape_SpatialMoment_2_0
K0_StDev_Cytoplasm_AreaShape_SpatialMoment_2_1
K0_StDev_Cytoplasm_AreaShape_SpatialMoment_2_2
K0_StDev_Cytoplasm_AreaShape_SpatialMoment_2_3
K0_StDev_Cytoplasm_AreaShape_Zernike_0_0
K0_StDev_Cytoplasm_AreaShape_Zernike_1_1
K0_StDev_Cytoplasm_AreaShape_Zernike_2_0
K0_StDev_Cytoplasm_AreaShape_Zernike_2_2
K0_StDev_Cytoplasm_AreaShape_Zernike_3_1
K0_StDev_Cytoplasm_AreaShape_Zernike_3_3
K0_StDev_Cytoplasm_AreaShape_Zernike_4_0
K0_StDev_Cytoplasm_AreaShape_Zernike_4_2
K0_StDev_Cytoplasm_AreaShape_Zernike_4_4
K0_StDev_Cytoplasm_AreaShape_Zernike_5_1
K0_StDev_Cytoplasm_AreaShape_Zernike_5_3
K0_StDev_Cytoplasm_AreaShape_Zernike_5_5
K0_StDev_Cytoplasm_AreaShape_Zernike_6_0
K0_StDev_Cytoplasm_AreaShape_Zernike_6_2
K0_StDev_Cytoplasm_AreaShape_Zernike_6_4
K0_StDev_Cytoplasm_AreaShape_Zernike_6_6
K0_StDev_Cytoplasm_AreaShape_Zernike_7_1
K0_StDev_Cytoplasm_AreaShape_Zernike_7_3
K0_StDev_Cytoplasm_AreaShape_Zernike_7_5
K0_StDev_Cytoplasm_AreaShape_Zernike_7_7
K0_StDev_Cytoplasm_AreaShape_Zernike_8_0
K0_StDev_Cytoplasm_AreaShape_Zernike_8_2
K0_StDev_Cytoplasm_AreaShape_Zernike_8_4
K0_StDev_Cytoplasm_AreaShape_Zernike_8_6
K0_StDev_Cytoplasm_AreaShape_Zernike_8_8
K0_StDev_Cytoplasm_AreaShape_Zernike_9_1
K0_StDev_Cytoplasm_AreaShape_Zernike_9_3
K0_StDev_Cytoplasm_AreaShape_Zernike_9_5
K0_StDev_Cytoplasm_AreaShape_Zernike_9_7
K0_StDev_Cytoplasm_AreaShape_Zernike_9_9
K0_StDev_Cytoplasm_Granularity_10_Eosin
K0_StDev_Cytoplasm_Granularity_10_Hematoxylin
K0_StDev_Cytoplasm_Granularity_11_Eosin
K0_StDev_Cytoplasm_Granularity_11_Hematoxylin
K0_StDev_Cytoplasm_Granularity_12_Eosin
K0_StDev_Cytoplasm_Granularity_12_Hematoxylin
K0_StDev_Cytoplasm_Granularity_13_Eosin
K0_StDev_Cytoplasm_Granularity_13_Hematoxylin
K0_StDev_Cytoplasm_Granularity_14_Eosin
K0_StDev_Cytoplasm_Granularity_14_Hematoxylin
K0_StDev_Cytoplasm_Granularity_15_Eosin
K0_StDev_Cytoplasm_Granularity_15_Hematoxylin
K0_StDev_Cytoplasm_Granularity_16_Eosin
K0_StDev_Cytoplasm_Granularity_16_Hematoxylin
K0_StDev_Cytoplasm_Granularity_1_Eosin
K0_StDev_Cytoplasm_Granularity_1_Hematoxylin
K0_StDev_Cytoplasm_Granularity_2_Eosin
K0_StDev_Cytoplasm_Granularity_2_Hematoxylin
K0_StDev_Cytoplasm_Granularity_3_Eosin
K0_StDev_Cytoplasm_Granularity_3_Hematoxylin
K0_StDev_Cytoplasm_Granularity_4_Eosin
K0_StDev_Cytoplasm_Granularity_4_Hematoxylin
K0_StDev_Cytoplasm_Granularity_5_Eosin
K0_StDev_Cytoplasm_Granularity_5_Hematoxylin
K0_StDev_Cytoplasm_Granularity_6_Eosin
K0_StDev_Cytoplasm_Granularity_6_Hematoxylin
K0_StDev_Cytoplasm_Granularity_7_Eosin
K0_StDev_Cytoplasm_Granularity_7_Hematoxylin
K0_StDev_Cytoplasm_Granularity_8_Eosin
K0_StDev_Cytoplasm_Granularity_8_Hematoxylin
K0_StDev_Cytoplasm_Granularity_9_Eosin
K0_StDev_Cytoplasm_Granularity_9_Hematoxylin
K0_StDev_Cytoplasm_Intensity_IntegratedIntensityEdge_Eosin
K0_StDev_Cytoplasm_Intensity_IntegratedIntensityEdge_Hematoxylin
K0_StDev_Cytoplasm_Intensity_IntegratedIntensity_Eosin
K0_StDev_Cytoplasm_Intensity_IntegratedIntensity_Hematoxylin
K0_StDev_Cytoplasm_Intensity_LowerQuartileIntensity_Eosin
K0_StDev_Cytoplasm_Intensity_LowerQuartileIntensity_Hematoxylin
K0_StDev_Cytoplasm_Intensity_MADIntensity_Eosin
K0_StDev_Cytoplasm_Intensity_MADIntensity_Hematoxylin
K0_StDev_Cytoplasm_Intensity_MassDisplacement_Eosin
K0_StDev_Cytoplasm_Intensity_MassDisplacement_Hematoxylin
K0_StDev_Cytoplasm_Intensity_MaxIntensityEdge_Eosin
K0_StDev_Cytoplasm_Intensity_MaxIntensityEdge_Hematoxylin
K0_StDev_Cytoplasm_Intensity_MaxIntensity_Eosin
K0_StDev_Cytoplasm_Intensity_MaxIntensity_Hematoxylin
K0_StDev_Cytoplasm_Intensity_MeanIntensityEdge_Eosin
K0_StDev_Cytoplasm_Intensity_MeanIntensityEdge_Hematoxylin
K0_StDev_Cytoplasm_Intensity_MeanIntensity_Eosin
K0_StDev_Cytoplasm_Intensity_MeanIntensity_Hematoxylin
K0_StDev_Cytoplasm_Intensity_MedianIntensity_Eosin
K0_StDev_Cytoplasm_Intensity_MedianIntensity_Hematoxylin
K0_StDev_Cytoplasm_Intensity_MinIntensityEdge_Eosin
K0_StDev_Cytoplasm_Intensity_MinIntensityEdge_Hematoxylin
K0_StDev_Cytoplasm_Intensity_MinIntensity_Eosin
K0_StDev_Cytoplasm_Intensity_MinIntensity_Hematoxylin
K0_StDev_Cytoplasm_Intensity_StdIntensityEdge_Eosin
K0_StDev_Cytoplasm_Intensity_StdIntensityEdge_Hematoxylin
K0_StDev_Cytoplasm_Intensity_StdIntensity_Eosin
K0_StDev_Cytoplasm_Intensity_StdIntensity_Hematoxylin
K0_StDev_Cytoplasm_Intensity_UpperQuartileIntensity_Eosin
K0_StDev_Cytoplasm_Intensity_UpperQuartileIntensity_Hematoxylin
K0_StDev_Cytoplasm_Parent_cell
K0_StDev_Cytoplasm_Parent_nuclei
K0_StDev_Cytoplasm_RadialDistribution_FracAtD_Eosin_1of4
K0_StDev_Cytoplasm_RadialDistribution_FracAtD_Eosin_2of4
K0_StDev_Cytoplasm_RadialDistribution_FracAtD_Eosin_3of4
K0_StDev_Cytoplasm_RadialDistribution_FracAtD_Eosin_4of4
K0_StDev_Cytoplasm_RadialDistribution_FracAtD_Hematoxylin_1of4
K0_StDev_Cytoplasm_RadialDistribution_FracAtD_Hematoxylin_2of4
K0_StDev_Cytoplasm_RadialDistribution_FracAtD_Hematoxylin_3of4
K0_StDev_Cytoplasm_RadialDistribution_FracAtD_Hematoxylin_4of4
K0_StDev_Cytoplasm_RadialDistribution_MeanFrac_Eosin_1of4
K0_StDev_Cytoplasm_RadialDistribution_MeanFrac_Eosin_2of4
K0_StDev_Cytoplasm_RadialDistribution_MeanFrac_Eosin_3of4
K0_StDev_Cytoplasm_RadialDistribution_MeanFrac_Eosin_4of4
K0_StDev_Cytoplasm_RadialDistribution_MeanFrac_Hematoxylin_1of4
K0_StDev_Cytoplasm_RadialDistribution_MeanFrac_Hematoxylin_2of4
K0_StDev_Cytoplasm_RadialDistribution_MeanFrac_Hematoxylin_3of4
K0_StDev_Cytoplasm_RadialDistribution_MeanFrac_Hematoxylin_4of4
K0_StDev_Cytoplasm_RadialDistribution_RadialCV_Eosin_1of4
K0_StDev_Cytoplasm_RadialDistribution_RadialCV_Eosin_2of4
K0_StDev_Cytoplasm_RadialDistribution_RadialCV_Eosin_3of4
K0_StDev_Cytoplasm_RadialDistribution_RadialCV_Eosin_4of4
K0_StDev_Cytoplasm_RadialDistribution_RadialCV_Hematoxylin_1of4
K0_StDev_Cytoplasm_RadialDistribution_RadialCV_Hematoxylin_2of4
K0_StDev_Cytoplasm_RadialDistribution_RadialCV_Hematoxylin_3of4
K0_StDev_Cytoplasm_RadialDistribution_RadialCV_Hematoxylin_4of4
K0_StDev_Cytoplasm_RadialDistribution_ZernikeMagnitude_Eosin_0_0
K0_StDev_Cytoplasm_RadialDistribution_ZernikeMagnitude_Eosin_1_1
K0_StDev_Cytoplasm_RadialDistribution_ZernikeMagnitude_Eosin_2_0
K0_StDev_Cytoplasm_RadialDistribution_ZernikeMagnitude_Eosin_2_2
K0_StDev_Cytoplasm_RadialDistribution_ZernikeMagnitude_Eosin_3_1
K0_StDev_Cytoplasm_RadialDistribution_ZernikeMagnitude_Eosin_3_3
K0_StDev_Cytoplasm_RadialDistribution_ZernikeMagnitude_Eosin_4_0
K0_StDev_Cytoplasm_RadialDistribution_ZernikeMagnitude_Eosin_4_2
K0_StDev_Cytoplasm_RadialDistribution_ZernikeMagnitude_Eosin_4_4
K0_StDev_Cytoplasm_RadialDistribution_ZernikeMagnitude_Eosin_5_1
K0_StDev_Cytoplasm_RadialDistribution_ZernikeMagnitude_Eosin_5_3
K0_StDev_Cytoplasm_RadialDistribution_ZernikeMagnitude_Eosin_5_5
K0_StDev_Cytoplasm_RadialDistribution_ZernikeMagnitude_Eosin_6_0
K0_StDev_Cytoplasm_RadialDistribution_ZernikeMagnitude_Eosin_6_2
K0_StDev_Cytoplasm_RadialDistribution_ZernikeMagnitude_Eosin_6_4
K0_StDev_Cytoplasm_RadialDistribution_ZernikeMagnitude_Eosin_6_6
K0_StDev_Cytoplasm_RadialDistribution_ZernikeMagnitude_Eosin_7_1
K0_StDev_Cytoplasm_RadialDistribution_ZernikeMagnitude_Eosin_7_3
K0_StDev_Cytoplasm_RadialDistribution_ZernikeMagnitude_Eosin_7_5
K0_StDev_Cytoplasm_RadialDistribution_ZernikeMagnitude_Eosin_7_7
K0_StDev_Cytoplasm_RadialDistribution_ZernikeMagnitude_Eosin_8_0
K0_StDev_Cytoplasm_RadialDistribution_ZernikeMagnitude_Eosin_8_2
K0_StDev_Cytoplasm_RadialDistribution_ZernikeMagnitude_Eosin_8_4
K0_StDev_Cytoplasm_RadialDistribution_ZernikeMagnitude_Eosin_8_6
K0_StDev_Cytoplasm_RadialDistribution_ZernikeMagnitude_Eosin_8_8
K0_StDev_Cytoplasm_RadialDistribution_ZernikeMagnitude_Eosin_9_1
K0_StDev_Cytoplasm_RadialDistribution_ZernikeMagnitude_Eosin_9_3
K0_StDev_Cytoplasm_RadialDistribution_ZernikeMagnitude_Eosin_9_5
K0_StDev_Cytoplasm_RadialDistribution_ZernikeMagnitude_Eosin_9_7
K0_StDev_Cytoplasm_RadialDistribution_ZernikeMagnitude_Eosin_9_9
K0_StDev_Cytoplasm_RadialDistribution_ZernikeMagnitude_Hematoxylin_0_0
K0_StDev_Cytoplasm_RadialDistribution_ZernikeMagnitude_Hematoxylin_1_1
K0_StDev_Cytoplasm_RadialDistribution_ZernikeMagnitude_Hematoxylin_2_0
K0_StDev_Cytoplasm_RadialDistribution_ZernikeMagnitude_Hematoxylin_2_2
K0_StDev_Cytoplasm_RadialDistribution_ZernikeMagnitude_Hematoxylin_3_1
K0_StDev_Cytoplasm_RadialDistribution_ZernikeMagnitude_Hematoxylin_3_3
K0_StDev_Cytoplasm_RadialDistribution_ZernikeMagnitude_Hematoxylin_4_0
K0_StDev_Cytoplasm_RadialDistribution_ZernikeMagnitude_Hematoxylin_4_2
K0_StDev_Cytoplasm_RadialDistribution_ZernikeMagnitude_Hematoxylin_4_4
K0_StDev_Cytoplasm_RadialDistribution_ZernikeMagnitude_Hematoxylin_5_1
K0_StDev_Cytoplasm_RadialDistribution_ZernikeMagnitude_Hematoxylin_5_3
K0_StDev_Cytoplasm_RadialDistribution_ZernikeMagnitude_Hematoxylin_5_5
K0_StDev_Cytoplasm_RadialDistribution_ZernikeMagnitude_Hematoxylin_6_0
K0_StDev_Cytoplasm_RadialDistribution_ZernikeMagnitude_Hematoxylin_6_2
K0_StDev_Cytoplasm_RadialDistribution_ZernikeMagnitude_Hematoxylin_6_4
K0_StDev_Cytoplasm_RadialDistribution_ZernikeMagnitude_Hematoxylin_6_6
K0_StDev_Cytoplasm_RadialDistribution_ZernikeMagnitude_Hematoxylin_7_1
K0_StDev_Cytoplasm_RadialDistribution_ZernikeMagnitude_Hematoxylin_7_3
K0_StDev_Cytoplasm_RadialDistribution_ZernikeMagnitude_Hematoxylin_7_5
K0_StDev_Cytoplasm_RadialDistribution_ZernikeMagnitude_Hematoxylin_7_7
K0_StDev_Cytoplasm_RadialDistribution_ZernikeMagnitude_Hematoxylin_8_0
K0_StDev_Cytoplasm_RadialDistribution_ZernikeMagnitude_Hematoxylin_8_2
K0_StDev_Cytoplasm_RadialDistribution_ZernikeMagnitude_Hematoxylin_8_4
K0_StDev_Cytoplasm_RadialDistribution_ZernikeMagnitude_Hematoxylin_8_6
K0_StDev_Cytoplasm_RadialDistribution_ZernikeMagnitude_Hematoxylin_8_8
K0_StDev_Cytoplasm_RadialDistribution_ZernikeMagnitude_Hematoxylin_9_1
K0_StDev_Cytoplasm_RadialDistribution_ZernikeMagnitude_Hematoxylin_9_3
K0_StDev_Cytoplasm_RadialDistribution_ZernikeMagnitude_Hematoxylin_9_5
K0_StDev_Cytoplasm_RadialDistribution_ZernikeMagnitude_Hematoxylin_9_7
K0_StDev_Cytoplasm_RadialDistribution_ZernikeMagnitude_Hematoxylin_9_9
K0_StDev_Cytoplasm_Texture_AngularSecondMoment_Eosin_3_00_256
K0_StDev_Cytoplasm_Texture_AngularSecondMoment_Eosin_3_01_256
K0_StDev_Cytoplasm_Texture_AngularSecondMoment_Eosin_3_02_256
K0_StDev_Cytoplasm_Texture_AngularSecondMoment_Eosin_3_03_256
K0_StDev_Cytoplasm_Texture_AngularSecondMoment_Hematoxylin_3_00_256
K0_StDev_Cytoplasm_Texture_AngularSecondMoment_Hematoxylin_3_01_256
K0_StDev_Cytoplasm_Texture_AngularSecondMoment_Hematoxylin_3_02_256
K0_StDev_Cytoplasm_Texture_AngularSecondMoment_Hematoxylin_3_03_256
K0_StDev_Cytoplasm_Texture_Contrast_Eosin_3_00_256
K0_StDev_Cytoplasm_Texture_Contrast_Eosin_3_01_256
K0_StDev_Cytoplasm_Texture_Contrast_Eosin_3_02_256
K0_StDev_Cytoplasm_Texture_Contrast_Eosin_3_03_256
K0_StDev_Cytoplasm_Texture_Contrast_Hematoxylin_3_00_256
K0_StDev_Cytoplasm_Texture_Contrast_Hematoxylin_3_01_256
K0_StDev_Cytoplasm_Texture_Contrast_Hematoxylin_3_02_256
K0_StDev_Cytoplasm_Texture_Contrast_Hematoxylin_3_03_256
K0_StDev_Cytoplasm_Texture_Correlation_Eosin_3_00_256
K0_StDev_Cytoplasm_Texture_Correlation_Eosin_3_01_256
K0_StDev_Cytoplasm_Texture_Correlation_Eosin_3_02_256
K0_StDev_Cytoplasm_Texture_Correlation_Eosin_3_03_256
K0_StDev_Cytoplasm_Texture_Correlation_Hematoxylin_3_00_256
K0_StDev_Cytoplasm_Texture_Correlation_Hematoxylin_3_01_256
K0_StDev_Cytoplasm_Texture_Correlation_Hematoxylin_3_02_256
K0_StDev_Cytoplasm_Texture_Correlation_Hematoxylin_3_03_256
K0_StDev_Cytoplasm_Texture_DifferenceEntropy_Eosin_3_00_256
K0_StDev_Cytoplasm_Texture_DifferenceEntropy_Eosin_3_01_256
K0_StDev_Cytoplasm_Texture_DifferenceEntropy_Eosin_3_02_256
K0_StDev_Cytoplasm_Texture_DifferenceEntropy_Eosin_3_03_256
K0_StDev_Cytoplasm_Texture_DifferenceEntropy_Hematoxylin_3_00_256
K0_StDev_Cytoplasm_Texture_DifferenceEntropy_Hematoxylin_3_01_256
K0_StDev_Cytoplasm_Texture_DifferenceEntropy_Hematoxylin_3_02_256
K0_StDev_Cytoplasm_Texture_DifferenceEntropy_Hematoxylin_3_03_256
K0_StDev_Cytoplasm_Texture_DifferenceVariance_Eosin_3_00_256
K0_StDev_Cytoplasm_Texture_DifferenceVariance_Eosin_3_01_256
K0_StDev_Cytoplasm_Texture_DifferenceVariance_Eosin_3_02_256
K0_StDev_Cytoplasm_Texture_DifferenceVariance_Eosin_3_03_256
K0_StDev_Cytoplasm_Texture_DifferenceVariance_Hematoxylin_3_00_256
K0_StDev_Cytoplasm_Texture_DifferenceVariance_Hematoxylin_3_01_256
K0_StDev_Cytoplasm_Texture_DifferenceVariance_Hematoxylin_3_02_256
K0_StDev_Cytoplasm_Texture_DifferenceVariance_Hematoxylin_3_03_256
K0_StDev_Cytoplasm_Texture_Entropy_Eosin_3_00_256
K0_StDev_Cytoplasm_Texture_Entropy_Eosin_3_01_256
K0_StDev_Cytoplasm_Texture_Entropy_Eosin_3_02_256
K0_StDev_Cytoplasm_Texture_Entropy_Eosin_3_03_256
K0_StDev_Cytoplasm_Texture_Entropy_Hematoxylin_3_00_256
K0_StDev_Cytoplasm_Texture_Entropy_Hematoxylin_3_01_256
K0_StDev_Cytoplasm_Texture_Entropy_Hematoxylin_3_02_256
K0_StDev_Cytoplasm_Texture_Entropy_Hematoxylin_3_03_256
K0_StDev_Cytoplasm_Texture_InfoMeas1_Eosin_3_00_256
K0_StDev_Cytoplasm_Texture_InfoMeas1_Eosin_3_01_256
K0_StDev_Cytoplasm_Texture_InfoMeas1_Eosin_3_02_256
K0_StDev_Cytoplasm_Texture_InfoMeas1_Eosin_3_03_256
K0_StDev_Cytoplasm_Texture_InfoMeas1_Hematoxylin_3_00_256
K0_StDev_Cytoplasm_Texture_InfoMeas1_Hematoxylin_3_01_256
K0_StDev_Cytoplasm_Texture_InfoMeas1_Hematoxylin_3_02_256
K0_StDev_Cytoplasm_Texture_InfoMeas1_Hematoxylin_3_03_256
K0_StDev_Cytoplasm_Texture_InfoMeas2_Eosin_3_00_256
K0_StDev_Cytoplasm_Texture_InfoMeas2_Eosin_3_01_256
K0_StDev_Cytoplasm_Texture_InfoMeas2_Eosin_3_02_256
K0_StDev_Cytoplasm_Texture_InfoMeas2_Eosin_3_03_256
K0_StDev_Cytoplasm_Texture_InfoMeas2_Hematoxylin_3_00_256
K0_StDev_Cytoplasm_Texture_InfoMeas2_Hematoxylin_3_01_256
K0_StDev_Cytoplasm_Texture_InfoMeas2_Hematoxylin_3_02_256
K0_StDev_Cytoplasm_Texture_InfoMeas2_Hematoxylin_3_03_256
K0_StDev_Cytoplasm_Texture_InverseDifferenceMoment_Eosin_3_00_256
K0_StDev_Cytoplasm_Texture_InverseDifferenceMoment_Eosin_3_01_256
K0_StDev_Cytoplasm_Texture_InverseDifferenceMoment_Eosin_3_02_256
K0_StDev_Cytoplasm_Texture_InverseDifferenceMoment_Eosin_3_03_256
K0_StDev_Cytoplasm_Texture_InverseDifferenceMoment_Hematoxylin_3_00_256
K0_StDev_Cytoplasm_Texture_InverseDifferenceMoment_Hematoxylin_3_01_256
K0_StDev_Cytoplasm_Texture_InverseDifferenceMoment_Hematoxylin_3_02_256
K0_StDev_Cytoplasm_Texture_InverseDifferenceMoment_Hematoxylin_3_03_256
K0_StDev_Cytoplasm_Texture_SumAverage_Eosin_3_00_256
K0_StDev_Cytoplasm_Texture_SumAverage_Eosin_3_01_256
K0_StDev_Cytoplasm_Texture_SumAverage_Eosin_3_02_256
K0_StDev_Cytoplasm_Texture_SumAverage_Eosin_3_03_256
K0_StDev_Cytoplasm_Texture_SumAverage_Hematoxylin_3_00_256
K0_StDev_Cytoplasm_Texture_SumAverage_Hematoxylin_3_01_256
K0_StDev_Cytoplasm_Texture_SumAverage_Hematoxylin_3_02_256
K0_StDev_Cytoplasm_Texture_SumAverage_Hematoxylin_3_03_256
K0_StDev_Cytoplasm_Texture_SumEntropy_Eosin_3_00_256
K0_StDev_Cytoplasm_Texture_SumEntropy_Eosin_3_01_256
K0_StDev_Cytoplasm_Texture_SumEntropy_Eosin_3_02_256
K0_StDev_Cytoplasm_Texture_SumEntropy_Eosin_3_03_256
K0_StDev_Cytoplasm_Texture_SumEntropy_Hematoxylin_3_00_256
K0_StDev_Cytoplasm_Texture_SumEntropy_Hematoxylin_3_01_256
K0_StDev_Cytoplasm_Texture_SumEntropy_Hematoxylin_3_02_256
K0_StDev_Cytoplasm_Texture_SumEntropy_Hematoxylin_3_03_256
K0_StDev_Cytoplasm_Texture_SumVariance_Eosin_3_00_256
K0_StDev_Cytoplasm_Texture_SumVariance_Eosin_3_01_256
K0_StDev_Cytoplasm_Texture_SumVariance_Eosin_3_02_256
K0_StDev_Cytoplasm_Texture_SumVariance_Eosin_3_03_256
K0_StDev_Cytoplasm_Texture_SumVariance_Hematoxylin_3_00_256
K0_StDev_Cytoplasm_Texture_SumVariance_Hematoxylin_3_01_256
K0_StDev_Cytoplasm_Texture_SumVariance_Hematoxylin_3_02_256
K0_StDev_Cytoplasm_Texture_SumVariance_Hematoxylin_3_03_256
K0_StDev_Cytoplasm_Texture_Variance_Eosin_3_00_256
K0_StDev_Cytoplasm_Texture_Variance_Eosin_3_01_256
K0_StDev_Cytoplasm_Texture_Variance_Eosin_3_02_256
K0_StDev_Cytoplasm_Texture_Variance_Eosin_3_03_256
K0_StDev_Cytoplasm_Texture_Variance_Hematoxylin_3_00_256
K0_StDev_Cytoplasm_Texture_Variance_Hematoxylin_3_01_256
K0_StDev_Cytoplasm_Texture_Variance_Hematoxylin_3_02_256
K0_StDev_Cytoplasm_Texture_Variance_Hematoxylin_3_03_256
K0_StDev_cell_Children_Cytoplasm_Count
K0_StDev_cell_Parent_nuclei
K0_StDev_nuclei_AreaShape_Area
K0_StDev_nuclei_AreaShape_CentralMoment_0_0
K0_StDev_nuclei_AreaShape_CentralMoment_0_1
K0_StDev_nuclei_AreaShape_CentralMoment_0_2
K0_StDev_nuclei_AreaShape_CentralMoment_0_3
K0_StDev_nuclei_AreaShape_CentralMoment_1_0
K0_StDev_nuclei_AreaShape_CentralMoment_1_1
K0_StDev_nuclei_AreaShape_CentralMoment_1_2
K0_StDev_nuclei_AreaShape_CentralMoment_1_3
K0_StDev_nuclei_AreaShape_CentralMoment_2_0
K0_StDev_nuclei_AreaShape_CentralMoment_2_1
K0_StDev_nuclei_AreaShape_CentralMoment_2_2
K0_StDev_nuclei_AreaShape_CentralMoment_2_3
K0_StDev_nuclei_AreaShape_Compactness
K0_StDev_nuclei_AreaShape_Eccentricity
K0_StDev_nuclei_AreaShape_EulerNumber
K0_StDev_nuclei_AreaShape_Extent
K0_StDev_nuclei_AreaShape_FormFactor
K0_StDev_nuclei_AreaShape_HuMoment_0
K0_StDev_nuclei_AreaShape_HuMoment_1
K0_StDev_nuclei_AreaShape_HuMoment_2
K0_StDev_nuclei_AreaShape_HuMoment_3
K0_StDev_nuclei_AreaShape_HuMoment_4
K0_StDev_nuclei_AreaShape_HuMoment_5
K0_StDev_nuclei_AreaShape_HuMoment_6
K0_StDev_nuclei_AreaShape_InertiaTensorEigenvalues_0
K0_StDev_nuclei_AreaShape_InertiaTensorEigenvalues_1
K0_StDev_nuclei_AreaShape_InertiaTensor_0_0
K0_StDev_nuclei_AreaShape_InertiaTensor_0_1
K0_StDev_nuclei_AreaShape_InertiaTensor_1_0
K0_StDev_nuclei_AreaShape_InertiaTensor_1_1
K0_StDev_nuclei_AreaShape_MajorAxisLength
K0_StDev_nuclei_AreaShape_MaxFeretDiameter
K0_StDev_nuclei_AreaShape_MaximumRadius
K0_StDev_nuclei_AreaShape_MeanRadius
K0_StDev_nuclei_AreaShape_MedianRadius
K0_StDev_nuclei_AreaShape_MinFeretDiameter
K0_StDev_nuclei_AreaShape_MinorAxisLength
K0_StDev_nuclei_AreaShape_NormalizedMoment_0_2
K0_StDev_nuclei_AreaShape_NormalizedMoment_0_3
K0_StDev_nuclei_AreaShape_NormalizedMoment_1_1
K0_StDev_nuclei_AreaShape_NormalizedMoment_1_2
K0_StDev_nuclei_AreaShape_NormalizedMoment_1_3
K0_StDev_nuclei_AreaShape_NormalizedMoment_2_0
K0_StDev_nuclei_AreaShape_NormalizedMoment_2_1
K0_StDev_nuclei_AreaShape_NormalizedMoment_2_2
K0_StDev_nuclei_AreaShape_NormalizedMoment_2_3
K0_StDev_nuclei_AreaShape_NormalizedMoment_3_0
K0_StDev_nuclei_AreaShape_NormalizedMoment_3_1
K0_StDev_nuclei_AreaShape_NormalizedMoment_3_2
K0_StDev_nuclei_AreaShape_NormalizedMoment_3_3
K0_StDev_nuclei_AreaShape_Orientation
K0_StDev_nuclei_AreaShape_Perimeter
K0_StDev_nuclei_AreaShape_Solidity
K0_StDev_nuclei_AreaShape_SpatialMoment_0_0
K0_StDev_nuclei_AreaShape_SpatialMoment_0_1
K0_StDev_nuclei_AreaShape_SpatialMoment_0_2
K0_StDev_nuclei_AreaShape_SpatialMoment_0_3
K0_StDev_nuclei_AreaShape_SpatialMoment_1_0
K0_StDev_nuclei_AreaShape_SpatialMoment_1_1
K0_StDev_nuclei_AreaShape_SpatialMoment_1_2
K0_StDev_nuclei_AreaShape_SpatialMoment_1_3
K0_StDev_nuclei_AreaShape_SpatialMoment_2_0
K0_StDev_nuclei_AreaShape_SpatialMoment_2_1
K0_StDev_nuclei_AreaShape_SpatialMoment_2_2
K0_StDev_nuclei_AreaShape_SpatialMoment_2_3
K0_StDev_nuclei_AreaShape_Zernike_0_0
K0_StDev_nuclei_AreaShape_Zernike_1_1
K0_StDev_nuclei_AreaShape_Zernike_2_0
K0_StDev_nuclei_AreaShape_Zernike_2_2
K0_StDev_nuclei_AreaShape_Zernike_3_1
K0_StDev_nuclei_AreaShape_Zernike_3_3
K0_StDev_nuclei_AreaShape_Zernike_4_0
K0_StDev_nuclei_AreaShape_Zernike_4_2
K0_StDev_nuclei_AreaShape_Zernike_4_4
K0_StDev_nuclei_AreaShape_Zernike_5_1
K0_StDev_nuclei_AreaShape_Zernike_5_3
K0_StDev_nuclei_AreaShape_Zernike_5_5
K0_StDev_nuclei_AreaShape_Zernike_6_0
K0_StDev_nuclei_AreaShape_Zernike_6_2
K0_StDev_nuclei_AreaShape_Zernike_6_4
K0_StDev_nuclei_AreaShape_Zernike_6_6
K0_StDev_nuclei_AreaShape_Zernike_7_1
K0_StDev_nuclei_AreaShape_Zernike_7_3
K0_StDev_nuclei_AreaShape_Zernike_7_5
K0_StDev_nuclei_AreaShape_Zernike_7_7
K0_StDev_nuclei_AreaShape_Zernike_8_0
K0_StDev_nuclei_AreaShape_Zernike_8_2
K0_StDev_nuclei_AreaShape_Zernike_8_4
K0_StDev_nuclei_AreaShape_Zernike_8_6
K0_StDev_nuclei_AreaShape_Zernike_8_8
K0_StDev_nuclei_AreaShape_Zernike_9_1
K0_StDev_nuclei_AreaShape_Zernike_9_3
K0_StDev_nuclei_AreaShape_Zernike_9_5
K0_StDev_nuclei_AreaShape_Zernike_9_7
K0_StDev_nuclei_AreaShape_Zernike_9_9
K0_StDev_nuclei_Children_Cytoplasm_Count
K0_StDev_nuclei_Children_cell_Count
K0_StDev_nuclei_Granularity_10_Eosin
K0_StDev_nuclei_Granularity_10_Hematoxylin
K0_StDev_nuclei_Granularity_11_Eosin
K0_StDev_nuclei_Granularity_11_Hematoxylin
K0_StDev_nuclei_Granularity_12_Eosin
K0_StDev_nuclei_Granularity_12_Hematoxylin
K0_StDev_nuclei_Granularity_13_Eosin
K0_StDev_nuclei_Granularity_13_Hematoxylin
K0_StDev_nuclei_Granularity_14_Eosin
K0_StDev_nuclei_Granularity_14_Hematoxylin
K0_StDev_nuclei_Granularity_15_Eosin
K0_StDev_nuclei_Granularity_15_Hematoxylin
K0_StDev_nuclei_Granularity_16_Eosin
K0_StDev_nuclei_Granularity_16_Hematoxylin
K0_StDev_nuclei_Granularity_1_Eosin
K0_StDev_nuclei_Granularity_1_Hematoxylin
K0_StDev_nuclei_Granularity_2_Eosin
K0_StDev_nuclei_Granularity_2_Hematoxylin
K0_StDev_nuclei_Granularity_3_Eosin
K0_StDev_nuclei_Granularity_3_Hematoxylin
K0_StDev_nuclei_Granularity_4_Eosin
K0_StDev_nuclei_Granularity_4_Hematoxylin
K0_StDev_nuclei_Granularity_5_Eosin
K0_StDev_nuclei_Granularity_5_Hematoxylin
K0_StDev_nuclei_Granularity_6_Eosin
K0_StDev_nuclei_Granularity_6_Hematoxylin
K0_StDev_nuclei_Granularity_7_Eosin
K0_StDev_nuclei_Granularity_7_Hematoxylin
K0_StDev_nuclei_Granularity_8_Eosin
K0_StDev_nuclei_Granularity_8_Hematoxylin
K0_StDev_nuclei_Granularity_9_Eosin
K0_StDev_nuclei_Granularity_9_Hematoxylin
K0_StDev_nuclei_Intensity_IntegratedIntensityEdge_Eosin
K0_StDev_nuclei_Intensity_IntegratedIntensityEdge_Hematoxylin
K0_StDev_nuclei_Intensity_IntegratedIntensity_Eosin
K0_StDev_nuclei_Intensity_IntegratedIntensity_Hematoxylin
K0_StDev_nuclei_Intensity_LowerQuartileIntensity_Eosin
K0_StDev_nuclei_Intensity_LowerQuartileIntensity_Hematoxylin
K0_StDev_nuclei_Intensity_MADIntensity_Eosin
K0_StDev_nuclei_Intensity_MADIntensity_Hematoxylin
K0_StDev_nuclei_Intensity_MassDisplacement_Eosin
K0_StDev_nuclei_Intensity_MassDisplacement_Hematoxylin
K0_StDev_nuclei_Intensity_MaxIntensityEdge_Eosin
K0_StDev_nuclei_Intensity_MaxIntensityEdge_Hematoxylin
K0_StDev_nuclei_Intensity_MaxIntensity_Eosin
K0_StDev_nuclei_Intensity_MaxIntensity_Hematoxylin
K0_StDev_nuclei_Intensity_MeanIntensityEdge_Eosin
K0_StDev_nuclei_Intensity_MeanIntensityEdge_Hematoxylin
K0_StDev_nuclei_Intensity_MeanIntensity_Eosin
K0_StDev_nuclei_Intensity_MeanIntensity_Hematoxylin
K0_StDev_nuclei_Intensity_MedianIntensity_Eosin
K0_StDev_nuclei_Intensity_MedianIntensity_Hematoxylin
K0_StDev_nuclei_Intensity_MinIntensityEdge_Eosin
K0_StDev_nuclei_Intensity_MinIntensityEdge_Hematoxylin
K0_StDev_nuclei_Intensity_MinIntensity_Eosin
K0_StDev_nuclei_Intensity_MinIntensity_Hematoxylin
K0_StDev_nuclei_Intensity_StdIntensityEdge_Eosin
K0_StDev_nuclei_Intensity_StdIntensityEdge_Hematoxylin
K0_StDev_nuclei_Intensity_StdIntensity_Eosin
K0_StDev_nuclei_Intensity_StdIntensity_Hematoxylin
K0_StDev_nuclei_Intensity_UpperQuartileIntensity_Eosin
K0_StDev_nuclei_Intensity_UpperQuartileIntensity_Hematoxylin
K0_StDev_nuclei_Neighbors_AngleBetweenNeighbors_Expanded
K0_StDev_nuclei_Neighbors_FirstClosestDistance_Expanded
K0_StDev_nuclei_Neighbors_FirstClosestObjectNumber_Expanded
K0_StDev_nuclei_Neighbors_NumberOfNeighbors_Expanded
K0_StDev_nuclei_Neighbors_PercentTouching_Expanded
K0_StDev_nuclei_Neighbors_SecondClosestDistance_Expanded
K0_StDev_nuclei_Neighbors_SecondClosestObjectNumber_Expanded
K0_StDev_nuclei_RadialDistribution_FracAtD_Eosin_1of4
K0_StDev_nuclei_RadialDistribution_FracAtD_Eosin_2of4
K0_StDev_nuclei_RadialDistribution_FracAtD_Eosin_3of4
K0_StDev_nuclei_RadialDistribution_FracAtD_Eosin_4of4
K0_StDev_nuclei_RadialDistribution_FracAtD_Hematoxylin_1of4
K0_StDev_nuclei_RadialDistribution_FracAtD_Hematoxylin_2of4
K0_StDev_nuclei_RadialDistribution_FracAtD_Hematoxylin_3of4
K0_StDev_nuclei_RadialDistribution_FracAtD_Hematoxylin_4of4
K0_StDev_nuclei_RadialDistribution_MeanFrac_Eosin_1of4
K0_StDev_nuclei_RadialDistribution_MeanFrac_Eosin_2of4
K0_StDev_nuclei_RadialDistribution_MeanFrac_Eosin_3of4
K0_StDev_nuclei_RadialDistribution_MeanFrac_Eosin_4of4
K0_StDev_nuclei_RadialDistribution_MeanFrac_Hematoxylin_1of4
K0_StDev_nuclei_RadialDistribution_MeanFrac_Hematoxylin_2of4
K0_StDev_nuclei_RadialDistribution_MeanFrac_Hematoxylin_3of4
K0_StDev_nuclei_RadialDistribution_MeanFrac_Hematoxylin_4of4
K0_StDev_nuclei_RadialDistribution_RadialCV_Eosin_1of4
K0_StDev_nuclei_RadialDistribution_RadialCV_Eosin_2of4
K0_StDev_nuclei_RadialDistribution_RadialCV_Eosin_3of4
K0_StDev_nuclei_RadialDistribution_RadialCV_Eosin_4of4
K0_StDev_nuclei_RadialDistribution_RadialCV_Hematoxylin_1of4
K0_StDev_nuclei_RadialDistribution_RadialCV_Hematoxylin_2of4
K0_StDev_nuclei_RadialDistribution_RadialCV_Hematoxylin_3of4
K0_StDev_nuclei_RadialDistribution_RadialCV_Hematoxylin_4of4
K0_StDev_nuclei_RadialDistribution_ZernikeMagnitude_Eosin_0_0
K0_StDev_nuclei_RadialDistribution_ZernikeMagnitude_Eosin_1_1
K0_StDev_nuclei_RadialDistribution_ZernikeMagnitude_Eosin_2_0
K0_StDev_nuclei_RadialDistribution_ZernikeMagnitude_Eosin_2_2
K0_StDev_nuclei_RadialDistribution_ZernikeMagnitude_Eosin_3_1
K0_StDev_nuclei_RadialDistribution_ZernikeMagnitude_Eosin_3_3
K0_StDev_nuclei_RadialDistribution_ZernikeMagnitude_Eosin_4_0
K0_StDev_nuclei_RadialDistribution_ZernikeMagnitude_Eosin_4_2
K0_StDev_nuclei_RadialDistribution_ZernikeMagnitude_Eosin_4_4
K0_StDev_nuclei_RadialDistribution_ZernikeMagnitude_Eosin_5_1
[truncated: 4,458 more rows]
