# Supplementary material for: IDH-mutant glioma risk stratification via whole slide images: Identifying pathological feature associations
Source: iScience. 2024 Dec 16;28(1):111605. doi: 10.1016/j.isci.2024.111605 (PMC11751506; doi:10.1016/j.isci.2024.111605)
Supplement: Table S8. A summary of the PathScore-related GSEA-enriched pathways [file mmc3.xlsx]

## Sheet: Sheet1
Table S8. A summary of the Pathscore-related GSEA enriched pathways
Pathway	Enrichment Score	Enrichment's FDR	NES	Pearson Correlation's FDR	Database
BIOCARTA_AMI_PATHWAY	-0.796727	0.00850522	-1.97141	0.0378874	BIOCARTA
BIOCARTA_ATM_PATHWAY	-0.701465	0.00588523	-2.03595	0.000300811	BIOCARTA
BIOCARTA_ATRBRCA_PATHWAY	-0.736267	0.00105403	-2.17973	8.98881e-06	BIOCARTA
BIOCARTA_BARD1_PATHWAY	-0.87676	0.00248705	-1.96221	0.00069244	BIOCARTA
BIOCARTA_CASPASE_PATHWAY	-0.660215	0.0111978	-1.95458	0.00707681	BIOCARTA
BIOCARTA_CDC25_PATHWAY	-0.853289	0.00540251	-1.97792	0.000655869	BIOCARTA
BIOCARTA_CELLCYCLE_PATHWAY	-0.76112	8.06721e-05	-2.27734	0.00106423	BIOCARTA
BIOCARTA_EFP_PATHWAY	-0.762556	0.00489037	-2.00958	0.00120437	BIOCARTA
BIOCARTA_FIBRINOLYSIS_PATHWAY	-0.958837	0.00040662	-1.87151	0.0110686	BIOCARTA
BIOCARTA_G1_PATHWAY	-0.664343	0.0014298	-2.07032	0.00295393	BIOCARTA
BIOCARTA_G2_PATHWAY	-0.749862	0.00011914	-2.26771	1.9555e-05	BIOCARTA
BIOCARTA_IL2RB_PATHWAY	-0.547506	0.0235972	-1.78706	0.0271638	BIOCARTA
BIOCARTA_MCM_PATHWAY	-0.886625	4.37056e-07	-2.48598	7.74831e-05	BIOCARTA
BIOCARTA_P53_PATHWAY	-0.697893	0.0111856	-1.87694	0.000468866	BIOCARTA
BIOCARTA_PTC1_PATHWAY	-0.836452	0.00202099	-2.02667	0.0202111	BIOCARTA
BIOCARTA_RANMS_PATHWAY	-0.820154	0.0079727	-1.95468	0.0229834	BIOCARTA
BIOCARTA_RB_PATHWAY	-0.811062	0.00122363	-2.03816	0.000414881	BIOCARTA
BIOCARTA_SET_PATHWAY	-0.785392	0.0232229	-1.87183	0.00105619	BIOCARTA
BIOCARTA_SRCRPTP_PATHWAY	-0.855748	0.00102152	-2.07342	0.00758306	BIOCARTA
BIOCARTA_VDR_PATHWAY	-0.724011	0.000471941	-2.16631	0.00520438	BIOCARTA
HALLMARK_ANGIOGENESIS	-0.628125	0.00496073	-1.98217	0.0116079	HALLMARK
HALLMARK_BILE_ACID_METABOLISM	0.528727	0.00053621	1.85666	0.022778	HALLMARK
HALLMARK_E2F_TARGETS	-0.786187	4.73607e-09	-3.41485	0.000375029	HALLMARK
HALLMARK_EPITHELIAL_MESENCHYMAL_TRANSITION	-0.665676	4.73607e-09	-2.87107	0.00505648	HALLMARK
HALLMARK_G2M_CHECKPOINT	-0.78419	4.73607e-09	-3.39883	0.000369569	HALLMARK
HALLMARK_GLYCOLYSIS	-0.439039	1.77444e-05	-1.87873	0.0150237	HALLMARK
HALLMARK_HYPOXIA	-0.456062	2.75918e-06	-1.95509	0.0283861	HALLMARK
HALLMARK_MITOTIC_SPINDLE	-0.586771	4.73607e-09	-2.53959	0.000983524	HALLMARK
HALLMARK_MYC_TARGETS_V2	-0.582612	0.000224997	-2.06437	0.0451919	HALLMARK
HALLMARK_UNFOLDED_PROTEIN_RESPONSE	-0.394929	0.0144544	-1.59768	0.0322243	HALLMARK
KEGG_BASE_EXCISION_REPAIR	-0.592012	0.0086587	-1.93976	0.0123221	KEGG
KEGG_BLADDER_CANCER	-0.51631	0.0281359	-1.74623	0.00480258	KEGG
KEGG_CELL_CYCLE	-0.719417	4.73607e-09	-2.93531	0.00128075	KEGG
KEGG_CHRONIC_MYELOID_LEUKEMIA	-0.458157	0.016841	-1.69049	0.00927736	KEGG
KEGG_DNA_REPLICATION	-0.81684	4.73607e-09	-2.66616	9.54827e-05	KEGG
KEGG_ECM_RECEPTOR_INTERACTION	-0.732708	4.73607e-09	-2.72927	0.00278933	KEGG
KEGG_FATTY_ACID_METABOLISM	0.542991	0.0326068	1.6019	0.00400159	KEGG
KEGG_FOCAL_ADHESION	-0.517766	4.75582e-09	-2.21563	0.00486055	KEGG
KEGG_HISTIDINE_METABOLISM	0.706886	0.0046396	1.88641	2.44865e-05	KEGG
KEGG_HOMOLOGOUS_RECOMBINATION	-0.711538	0.000449865	-2.20767	1.4293e-05	KEGG
KEGG_JAK_STAT_SIGNALING_PATHWAY	-0.452513	0.00201412	-1.80383	0.0248327	KEGG
KEGG_METABOLISM_OF_XENOBIOTICS_BY_CYTOCHROME_P450	0.612724	0.0260505	1.71534	0.00369532	KEGG
KEGG_MISMATCH_REPAIR	-0.738018	0.00100095	-2.18491	8.16477e-05	KEGG
KEGG_NUCLEOTIDE_EXCISION_REPAIR	-0.500644	0.0326972	-1.70346	0.00360971	KEGG
KEGG_OLFACTORY_TRANSDUCTION	0.681913	0.0041407	1.86302	0.0121953	KEGG
KEGG_P53_SIGNALING_PATHWAY	-0.666777	1.04345e-07	-2.41936	0.00102526	KEGG
KEGG_PATHWAYS_IN_CANCER	-0.37816	4.44217e-05	-1.72005	0.0160449	KEGG
KEGG_PROGESTERONE_MEDIATED_OOCYTE_MATURATION	-0.526877	0.000276043	-1.98016	0.00369184	KEGG
KEGG_PROSTATE_CANCER	-0.439548	0.00648707	-1.66551	0.00940463	KEGG
KEGG_RNA_DEGRADATION	-0.511097	0.00546975	-1.80171	0.0281245	KEGG
KEGG_SMALL_CELL_LUNG_CANCER	-0.618972	2.24311e-07	-2.32385	0.000186523	KEGG
PID_ANGIOPOIETIN_RECEPTOR_PATHWAY	-0.476827	0.0435375	-1.63017	0.0112624	PID
PID_AP1_PATHWAY	-0.57669	0.000288093	-2.06009	0.0140086	PID
PID_AR_PATHWAY	-0.500141	0.00803956	-1.77215	0.00523469	PID
PID_ATF2_PATHWAY	-0.489048	0.0298375	-1.70401	0.000799347	PID
PID_ATM_PATHWAY	-0.669956	0.00047231	-2.18403	0.00564244	PID
PID_ATR_PATHWAY	-0.800912	4.73607e-09	-2.66985	2.9303e-05	PID
PID_AURORA_A_PATHWAY	-0.736429	4.86598e-05	-2.35586	0.000244225	PID
PID_AURORA_B_PATHWAY	-0.834677	4.73607e-09	-2.73649	0.00030393	PID
PID_AVB3_INTEGRIN_PATHWAY	-0.658072	5.9933e-08	-2.42813	0.00363293	PID
PID_BARD1_PATHWAY	-0.73776	2.51392e-05	-2.32814	0.000283698	PID
PID_CASPASE_PATHWAY	-0.521018	0.00544238	-1.81956	0.0231057	PID
PID_CMYB_PATHWAY	-0.454372	0.00955426	-1.67804	0.00524269	PID
PID_DELTA_NP63_PATHWAY	-0.679269	4.49387e-05	-2.28119	4.41051e-05	PID
PID_E2F_PATHWAY	-0.70445	4.73607e-09	-2.5962	7.6005e-05	PID
PID_FANCONI_PATHWAY	-0.733479	7.8007e-08	-2.53066	5.36892e-05	PID
PID_FOXM1_PATHWAY	-0.808915	4.73607e-09	-2.65203	9.28566e-05	PID
PID_HES_HEY_PATHWAY	-0.573582	0.00523189	-1.94606	0.00937595	PID
PID_IL2_1PATHWAY	-0.45589	0.0391597	-1.59382	0.00362729	PID
PID_IL2_STAT5_PATHWAY	-0.675871	0.00264628	-2.07531	0.0140531	PID
PID_IL4_2PATHWAY	-0.640382	0.000116983	-2.20945	0.00434979	PID
PID_INTEGRIN1_PATHWAY	-0.757562	4.73607e-09	-2.72919	0.0103731	PID
PID_INTEGRIN3_PATHWAY	-0.721705	4.72578e-06	-2.40581	0.0248589	PID
PID_LYMPH_ANGIOGENESIS_PATHWAY	-0.618426	0.0202615	-1.89892	0.0020926	PID
PID_MYC_ACTIV_PATHWAY	-0.559419	3.84309e-05	-2.08574	0.0108397	PID
PID_P53_DOWNSTREAM_PATHWAY	-0.505604	4.95389e-06	-2.05898	0.00787337	PID
PID_P53_REGULATION_PATHWAY	-0.526258	0.00281387	-1.87993	0.0129691	PID
PID_P73PATHWAY	-0.594198	5.38691e-06	-2.19443	0.00415429	PID
PID_PDGFRA_PATHWAY	-0.633317	0.0354116	-1.83815	0.012075	PID
PID_PLK1_PATHWAY	-0.857466	4.73607e-09	-2.95479	0.00129114	PID
PID_RB_1PATHWAY	-0.508429	0.00609978	-1.81784	0.00036924	PID
PID_SMAD2_3NUCLEAR_PATHWAY	-0.565182	0.000107364	-2.10011	0.00195258	PID
PID_SYNDECAN_1_PATHWAY	-0.775381	5.76921e-09	-2.63826	0.0147743	PID
PID_TAP63_PATHWAY	-0.492708	0.0223463	-1.69252	0.00591871	PID
PID_TCPTP_PATHWAY	-0.597697	0.00173613	-2.0215	0.00275428	PID
PID_TELOMERASE_PATHWAY	-0.485822	0.0102624	-1.75142	0.00967417	PID
REACTOME_A_TETRASACCHARIDE_LINKER_SEQUENCE_IS_REQUIRED_FOR_GAG_SYNTHESIS	-0.625021	0.00954896	-1.92107	0.00182799	REACTOME
REACTOME_ACTIVATION_OF_ANTERIOR_HOX_GENES_IN_HINDBRAIN_DEVELOPMENT_DURING_EARLY_EMBRYOGENESIS	-0.522411	0.000280137	-1.96132	0.0278827	REACTOME
REACTOME_ACTIVATION_OF_ATR_IN_RESPONSE_TO_REPLICATION_STRESS	-0.862881	4.73607e-09	-2.82647	2.88101e-05	REACTOME
REACTOME_ACTIVATION_OF_NIMA_KINASES_NEK9_NEK6_NEK7	-0.907121	0.00152726	-1.96011	0.000143598	REACTOME
REACTOME_ACTIVATION_OF_THE_PRE_REPLICATIVE_COMPLEX	-0.868074	4.73607e-09	-2.81065	2.19873e-05	REACTOME
REACTOME_ANCHORING_OF_THE_BASAL_BODY_TO_THE_PLASMA_MEMBRANE	-0.462335	0.00131304	-1.81523	0.0130363	REACTOME
REACTOME_ANTIVIRAL_MECHANISM_BY_IFN_STIMULATED_GENES	-0.47885	0.00363414	-1.79966	0.00677551	REACTOME
REACTOME_ASSEMBLY_OF_COLLAGEN_FIBRILS_AND_OTHER_MULTIMERIC_STRUCTURES	-0.731077	7.93805e-09	-2.56129	0.0263099	REACTOME
REACTOME_AURKA_ACTIVATION_BY_TPX2	-0.563222	9.64274e-05	-2.07816	0.00698096	REACTOME
REACTOME_B_WICH_COMPLEX_POSITIVELY_REGULATES_RRNA_EXPRESSION	-0.543642	0.00195589	-1.92109	0.036066	REACTOME
REACTOME_BASE_EXCISION_REPAIR	-0.570205	0.000160493	-2.06896	0.00912356	REACTOME
REACTOME_BIOLOGICAL_OXIDATIONS	0.403718	0.0189836	1.49197	0.0257942	REACTOME
REACTOME_CDC6_ASSOCIATION_WITH_THE_ORC_ORIGIN_COMPLEX	-0.902043	5.84662e-05	-2.18559	0.00209279	REACTOME
REACTOME_CELL_CYCLE	-0.643097	4.73607e-09	-3.1088	0.00156379	REACTOME
REACTOME_CELL_CYCLE_CHECKPOINTS	-0.719019	4.73607e-09	-3.22697	0.00107727	REACTOME
REACTOME_CELL_CYCLE_MITOTIC	-0.660063	4.73607e-09	-3.14109	0.0018245	REACTOME
REACTOME_CELLULAR_SENESCENCE	-0.501609	7.81897e-07	-2.11711	0.0165174	REACTOME
REACTOME_CHK1_CHK2_CDS1_MEDIATED_INACTIVATION_OF_CYCLIN_B_CDK1_COMPLEX	-0.865772	0.000312867	-2.14225	0.00530109	REACTOME
REACTOME_CHONDROITIN_SULFATE_DERMATAN_SULFATE_METABOLISM	-0.526071	0.0048454	-1.8372	0.000247007	REACTOME
REACTOME_CHROMATIN_MODIFYING_ENZYMES	-0.51167	4.73607e-09	-2.25582	0.0231512	REACTOME
REACTOME_CHROMOSOME_MAINTENANCE	-0.673831	4.73607e-09	-2.73495	0.00427683	REACTOME
REACTOME_CILIUM_ASSEMBLY	-0.343751	0.0196052	-1.47098	0.0385431	REACTOME
REACTOME_COLLAGEN_BIOSYNTHESIS_AND_MODIFYING_ENZYMES	-0.683075	5.10192e-08	-2.46253	0.0342241	REACTOME
REACTOME_COLLAGEN_DEGRADATION	-0.753869	4.73607e-09	-2.63274	0.0155312	REACTOME
REACTOME_COLLAGEN_FORMATION	-0.664119	4.73607e-09	-2.49596	0.0428919	REACTOME
REACTOME_COMPLEX_I_BIOGENESIS	0.617769	0.000334103	1.99818	0.045444	REACTOME
REACTOME_CONDENSATION_OF_PROMETAPHASE_CHROMOSOMES	-0.886453	0.000215662	-2.14782	0.000754896	REACTOME
REACTOME_CONDENSATION_OF_PROPHASE_CHROMOSOMES	-0.680681	4.06448e-05	-2.28594	0.0167783	REACTOME
REACTOME_CROSSLINKING_OF_COLLAGEN_FIBRILS	-0.748687	0.00247285	-2.09922	0.0475718	REACTOME
REACTOME_CYCLIN_A_B1_B2_ASSOCIATED_EVENTS_DURING_G2_M_TRANSITION	-0.88739	4.73607e-09	-2.72479	0.00304689	REACTOME
REACTOME_CYCLIN_D_ASSOCIATED_EVENTS_IN_G1	-0.540703	0.00622162	-1.86554	0.0320755	REACTOME
REACTOME_DEFECTIVE_B4GALT7_CAUSES_EDS_PROGEROID_TYPE	-0.686532	0.0086587	-1.99261	0.000235571	REACTOME
REACTOME_DEFECTIVE_EXT2_CAUSES_EXOSTOSES_2	-0.739868	0.0086587	-1.90897	2.03112e-05	REACTOME
REACTOME_DEFECTIVE_INTRINSIC_PATHWAY_FOR_APOPTOSIS	-0.638049	0.00946564	-1.9091	0.000799731	REACTOME
REACTOME_DEPOSITION_OF_NEW_CENPA_CONTAINING_NUCLEOSOMES_AT_THE_CENTROMERE	-0.73551	7.65893e-09	-2.55289	0.00646499	REACTOME
REACTOME_DISEASES_ASSOCIATED_WITH_GLYCOSAMINOGLYCAN_METABOLISM	-0.598233	0.0026898	-2.00905	0.000332185	REACTOME
REACTOME_DISEASES_OF_DNA_REPAIR	-0.758902	1.50801e-06	-2.47399	4.10139e-05	REACTOME
REACTOME_DISEASES_OF_GLYCOSYLATION	-0.487955	8.18544e-06	-2.00975	3.00467e-05	REACTOME
REACTOME_DISEASES_OF_PROGRAMMED_CELL_DEATH	-0.623692	2.28374e-06	-2.27258	0.00292798	REACTOME
REACTOME_DNA_DAMAGE_BYPASS	-0.58929	0.000787738	-2.0243	0.000738351	REACTOME
REACTOME_DNA_DAMAGE_TELOMERE_STRESS_INDUCED_SENESCENCE	-0.578172	0.000715021	-2.01915	0.0228539	REACTOME
REACTOME_DNA_DOUBLE_STRAND_BREAK_REPAIR	-0.634327	4.73607e-09	-2.65133	0.000135922	REACTOME
REACTOME_DNA_REPAIR	-0.54105	4.73607e-09	-2.46921	0.0019107	REACTOME
REACTOME_DNA_REPLICATION	-0.673879	4.73607e-09	-2.8442	0.00774815	REACTOME
REACTOME_DNA_REPLICATION_INITIATION	-0.835932	0.0114734	-1.87083	0.000125703	REACTOME
REACTOME_DNA_REPLICATION_PRE_INITIATION	-0.67603	4.73607e-09	-2.73488	0.0165498	REACTOME
REACTOME_DNA_STRAND_ELONGATION	-0.855402	4.73607e-09	-2.76962	6.10216e-05	REACTOME
REACTOME_E2F_ENABLED_INHIBITION_OF_PRE_REPLICATION_COMPLEX_FORMATION	-0.924709	0.000111637	-2.14347	0.000739917	REACTOME
REACTOME_E2F_MEDIATED_REGULATION_OF_DNA_REPLICATION	-0.795037	4.90701e-05	-2.35372	0.000830422	REACTOME
REACTOME_ECM_PROTEOGLYCANS	-0.726243	4.73607e-09	-2.6364	0.00528438	REACTOME
REACTOME_ELASTIC_FIBRE_FORMATION	-0.76253	5.94971e-08	-2.57899	0.0164953	REACTOME
REACTOME_EPIGENETIC_REGULATION_OF_GENE_EXPRESSION	-0.529971	4.60041e-06	-2.13728	0.0174436	REACTOME
REACTOME_ESR_MEDIATED_SIGNALING	-0.4276	7.74197e-05	-1.82752	0.018875	REACTOME
REACTOME_EXPORT_OF_VIRAL_RIBONUCLEOPROTEINS_FROM_NUCLEUS	-0.646233	0.00150325	-2.11742	0.000921739	REACTOME
REACTOME_EXTENSION_OF_TELOMERES	-0.659475	6.40197e-06	-2.30309	0.00136325	REACTOME
REACTOME_EXTRACELLULAR_MATRIX_ORGANIZATION	-0.587064	4.73607e-09	-2.62741	0.0295329	REACTOME
REACTOME_FANCONI_ANEMIA_PATHWAY	-0.666355	0.00022838	-2.2213	0.000759219	REACTOME
REACTOME_FATTY_ACID_METABOLISM	0.466445	0.000835925	1.72749	0.00743331	REACTOME
REACTOME_FGFR2B_LIGAND_BINDING_AND_ACTIVATION	0.887299	0.00876642	1.70691	0.000132577	REACTOME
REACTOME_G0_AND_EARLY_G1	-0.783659	8.89281e-06	-2.43143	0.00120467	REACTOME
REACTOME_G1_S_SPECIFIC_TRANSCRIPTION	-0.805292	1.27066e-07	-2.54125	0.00291434	REACTOME
REACTOME_G2_M_CHECKPOINTS	-0.702147	4.73607e-09	-2.95821	0.00119933	REACTOME
REACTOME_G2_M_DNA_DAMAGE_CHECKPOINT	-0.678089	4.73607e-09	-2.52582	6.39421e-05	REACTOME
REACTOME_G2_M_DNA_REPLICATION_CHECKPOINT	-0.982417	1.52007e-05	-1.91753	0.000186651	REACTOME
REACTOME_G2_PHASE	-0.866076	0.0242582	-1.69045	0.00963271	REACTOME
REACTOME_GAP_FILLING_DNA_REPAIR_SYNTHESIS_AND_LIGATION_IN_GG_NER	-0.632793	0.0115846	-1.94303	0.00205583	REACTOME
REACTOME_GENE_SILENCING_BY_RNA	-0.466788	0.000760155	-1.84713	0.0065198	REACTOME
REACTOME_GLYCOSAMINOGLYCAN_METABOLISM	-0.37556	0.0365648	-1.52764	0.000677778	REACTOME
REACTOME_GOLGI_CISTERNAE_PERICENTRIOLAR_STACK_REORGANIZATION	-0.853573	8.28223e-05	-2.20235	0.00202944	REACTOME
REACTOME_HATS_ACETYLATE_HISTONES	-0.536576	7.93541e-06	-2.13806	0.0296662	REACTOME
REACTOME_HCMV_EARLY_EVENTS	-0.512051	0.000162378	-2.01161	0.00294343	REACTOME
REACTOME_HCMV_INFECTION	-0.454168	0.000702411	-1.8435	0.017126	REACTOME
REACTOME_HCMV_LATE_EVENTS	-0.555117	3.3676e-05	-2.08812	0.0195799	REACTOME
REACTOME_HDMS_DEMETHYLATE_HISTONES	-0.603401	0.00622162	-1.97708	0.00593753	REACTOME
REACTOME_HDR_THROUGH_HOMOLOGOUS_RECOMBINATION_HRR	-0.698677	4.73607e-09	-2.53633	8.71966e-06	REACTOME
REACTOME_HDR_THROUGH_SINGLE_STRAND_ANNEALING_SSA	-0.743818	1.14474e-06	-2.43647	2.65756e-05	REACTOME
REACTOME_HOMOLOGOUS_DNA_PAIRING_AND_STRAND_EXCHANGE	-0.750916	1.04285e-07	-2.54772	7.48825e-06	REACTOME
REACTOME_HOMOLOGY_DIRECTED_REPAIR	-0.666597	4.73607e-09	-2.71055	3.9885e-05	REACTOME
REACTOME_INHIBITION_OF_REPLICATION_INITIATION_OF_DAMAGED_DNA_BY_RB1_E2F1	-0.706173	0.0298922	-1.77458	0.00343964	REACTOME
REACTOME_INITIATION_OF_NUCLEAR_ENVELOPE_NE_REFORMATION	-0.757732	0.00109155	-2.16696	0.00563034	REACTOME
REACTOME_INTERACTIONS_OF_REV_WITH_HOST_CELLULAR_PROTEINS	-0.627605	0.00109159	-2.0558	0.00209325	REACTOME
REACTOME_INTERACTIONS_OF_VPR_WITH_HOST_CELLULAR_PROTEINS	-0.602406	0.0025791	-1.97325	0.00448735	REACTOME
REACTOME_INTERFERON_SIGNALING	-0.444489	3.79671e-05	-1.88338	0.021408	REACTOME
REACTOME_INTERLEUKIN_7_SIGNALING	-0.702039	0.00102107	-2.15566	0.000658705	REACTOME
REACTOME_LAGGING_STRAND_SYNTHESIS	-0.803507	7.87223e-05	-2.33212	3.07668e-05	REACTOME
REACTOME_LAMININ_INTERACTIONS	-0.762556	4.25122e-06	-2.40639	0.0153376	REACTOME
REACTOME_M_PHASE	-0.610515	4.73607e-09	-2.83074	0.00460798	REACTOME
REACTOME_MEIOSIS	-0.603151	1.81628e-06	-2.24879	0.00820767	REACTOME
REACTOME_MEIOTIC_RECOMBINATION	-0.678915	2.19953e-06	-2.35645	0.0113105	REACTOME
REACTOME_MET_ACTIVATES_PTK2_SIGNALING	-0.795147	3.24347e-07	-2.50924	0.00125661	REACTOME
REACTOME_MET_PROMOTES_CELL_MOTILITY	-0.737016	1.2319e-06	-2.45685	0.00221242	REACTOME
REACTOME_METABOLISM_OF_AMINO_ACIDS_AND_DERIVATIVES	0.35276	0.0102871	1.4174	0.045879	REACTOME
REACTOME_METALLOTHIONEINS_BIND_METALS	0.858184	0.0196649	1.71458	0.008366	REACTOME
REACTOME_MISMATCH_REPAIR	-0.74251	0.0093643	-1.95676	4.20267e-05	REACTOME
REACTOME_MITOTIC_G1_PHASE_AND_G1_S_TRANSITION	-0.69487	4.73607e-09	-2.90439	0.00544137	REACTOME
REACTOME_MITOTIC_G2_G2_M_PHASES	-0.558146	4.73607e-09	-2.4124	0.0180915	REACTOME
REACTOME_MITOTIC_METAPHASE_AND_ANAPHASE	-0.66578	4.73607e-09	-2.91882	0.0115649	REACTOME
REACTOME_MITOTIC_PROMETAPHASE	-0.680531	4.73607e-09	-2.9533	0.0014737	REACTOME
REACTOME_MITOTIC_PROPHASE	-0.559442	6.30771e-07	-2.24907	0.000899329	REACTOME
REACTOME_MITOTIC_SPINDLE_CHECKPOINT	-0.763904	4.73607e-09	-3.08333	0.00163309	REACTOME
REACTOME_MITOTIC_TELOPHASE_CYTOKINESIS	-0.716566	0.021618	-1.80069	0.0105277	REACTOME
REACTOME_MOLECULES_ASSOCIATED_WITH_ELASTIC_FIBRES	-0.766848	8.49827e-07	-2.49989	0.0240065	REACTOME
REACTOME_NCAM1_INTERACTIONS	-0.579611	0.00646458	-1.89859	0.0430904	REACTOME
REACTOME_NEGATIVE_EPIGENETIC_REGULATION_OF_RRNA_EXPRESSION	-0.48314	0.00345781	-1.78428	0.0376121	REACTOME
REACTOME_NON_INTEGRIN_MEMBRANE_ECM_INTERACTIONS	-0.752261	4.73607e-09	-2.65186	0.00797677	REACTOME
REACTOME_NONHOMOLOGOUS_END_JOINING_NHEJ	-0.554481	0.00153481	-1.93642	0.0044036	REACTOME
REACTOME_NS1_MEDIATED_EFFECTS_ON_HOST_PATHWAYS	-0.627564	0.000778504	-2.10755	0.00263277	REACTOME
REACTOME_NUCLEAR_ENVELOPE_BREAKDOWN	-0.592652	0.000334074	-2.07633	0.000173905	REACTOME
REACTOME_NUCLEAR_ENVELOPE_NE_REASSEMBLY	-0.487431	0.00588523	-1.77608	0.0113099	REACTOME
REACTOME_NUCLEAR_IMPORT_OF_REV_PROTEIN	-0.652563	0.000953574	-2.12733	0.00216671	REACTOME
REACTOME_NUCLEAR_PORE_COMPLEX_NPC_DISASSEMBLY	-0.667108	0.00028084	-2.19506	0.000454053	REACTOME
REACTOME_ONCOGENE_INDUCED_SENESCENCE	-0.598272	0.00713192	-1.96028	0.0181235	REACTOME
REACTOME_OXIDATIVE_STRESS_INDUCED_SENESCENCE	-0.503563	0.000334074	-1.94555	0.0445433	REACTOME
REACTOME_PCNA_DEPENDENT_LONG_PATCH_BASE_EXCISION_REPAIR	-0.737016	0.00153047	-2.15139	0.000113074	REACTOME
REACTOME_PHOSPHORYLATION_OF_EMI1	-0.97127	3.43032e-05	-1.97686	0.000743962	REACTOME
REACTOME_PI_3K_CASCADE_FGFR2	0.727486	0.0211894	1.71287	0.0216142	REACTOME
REACTOME_PKMTS_METHYLATE_HISTONE_LYSINES	-0.60895	0.000160493	-2.13343	0.00119864	REACTOME
REACTOME_POLO_LIKE_KINASE_MEDIATED_EVENTS	-0.909249	2.31379e-07	-2.44537	0.000144708	REACTOME
REACTOME_POLYMERASE_SWITCHING	-0.811762	0.000760155	-2.09447	7.13311e-05	REACTOME
REACTOME_POLYMERASE_SWITCHING_ON_THE_C_STRAND_OF_THE_TELOMERE	-0.692686	0.000978396	-2.12904	0.000857903	REACTOME
REACTOME_POSITIVE_EPIGENETIC_REGULATION_OF_RRNA_EXPRESSION	-0.544399	0.000334074	-1.99614	0.0414961	REACTOME
REACTOME_POSTMITOTIC_NUCLEAR_PORE_COMPLEX_NPC_REFORMATION	-0.624988	0.00955426	-1.93913	0.00221646	REACTOME
REACTOME_PRC2_METHYLATES_HISTONES_AND_DNA	-0.618054	0.00109155	-2.07562	0.044163	REACTOME
REACTOME_PRE_NOTCH_EXPRESSION_AND_PROCESSING	-0.565309	3.09123e-05	-2.1077	0.0150346	REACTOME
REACTOME_PROCESSING_OF_CAPPED_INTRONLESS_PRE_MRNA	-0.5704	0.0267219	-1.77756	0.0371529	REACTOME
REACTOME_PROCESSING_OF_DNA_DOUBLE_STRAND_BREAK_ENDS	-0.660599	5.13516e-09	-2.47994	0.000157832	REACTOME
REACTOME_PROCESSIVE_SYNTHESIS_ON_THE_C_STRAND_OF_THE_TELOMERE	-0.69312	0.00839715	-1.98218	0.000950862	REACTOME
REACTOME_PROCESSIVE_SYNTHESIS_ON_THE_LAGGING_STRAND	-0.82722	0.000278204	-2.17999	3.604e-05	REACTOME
REACTOME_RECOGNITION_OF_DNA_DAMAGE_BY_PCNA_CONTAINING_REPLICATION_COMPLEX	-0.667581	0.00157929	-2.12845	0.0018428	REACTOME
REACTOME_RECRUITMENT_OF_MITOTIC_CENTROSOME_PROTEINS_AND_COMPLEXES	-0.440268	0.0179998	-1.65466	0.0213778	REACTOME
REACTOME_RECRUITMENT_OF_NUMA_TO_MITOTIC_CENTROSOMES	-0.427166	0.011275	-1.64203	0.0116151	REACTOME
REACTOME_REGULATION_OF_GLUCOKINASE_BY_GLUCOKINASE_REGULATORY_PROTEIN	-0.606876	0.00460298	-1.96494	0.000882719	REACTOME
REACTOME_REGULATION_OF_INSULIN_LIKE_GROWTH_FACTOR_IGF_TRANSPORT_AND_UPTAKE_BY_INSULIN_LIKE_GROWTH_FACTOR_BINDING_PROTEINS_IGFBPS	-0.505331	0.000278204	-1.95942	0.0271484	REACTOME
REACTOME_REGULATION_OF_PLK1_ACTIVITY_AT_G2_M_TRANSITION	-0.528923	4.86598e-05	-2.02292	0.0103704	REACTOME
REACTOME_REGULATION_OF_TP53_ACTIVITY	-0.529449	3.83419e-08	-2.23461	0.00382483	REACTOME
REACTOME_REGULATION_OF_TP53_ACTIVITY_THROUGH_PHOSPHORYLATION	-0.610397	1.75543e-07	-2.3546	0.000295033	REACTOME
REACTOME_REPRODUCTION	-0.548514	9.69971e-06	-2.09785	0.0143121	REACTOME
REACTOME_RESOLUTION_OF_ABASIC_SITES_AP_SITES	-0.584642	0.00513073	-1.91675	0.00151716	REACTOME
REACTOME_RESOLUTION_OF_AP_SITES_VIA_THE_MULTIPLE_NUCLEOTIDE_PATCH_REPLACEMENT_PATHWAY	-0.684597	0.00197762	-2.1021	0.000126606	REACTOME
REACTOME_RESOLUTION_OF_D_LOOP_STRUCTURES	-0.758602	1.51264e-06	-2.47301	1.6317e-05	REACTOME
REACTOME_RESOLUTION_OF_D_LOOP_STRUCTURES_THROUGH_SYNTHESIS_DEPENDENT_STRAND_ANNEALING_SDSA	-0.786034	4.72578e-06	-2.41596	2.65261e-05	REACTOME
REACTOME_RESOLUTION_OF_SISTER_CHROMATID_COHESION	-0.741904	4.73607e-09	-3.01241	0.00104797	REACTOME
REACTOME_RESPONSE_TO_METAL_IONS	0.843216	0.002793	1.8548	0.00822473	REACTOME
REACTOME_RHO_GTPASE_EFFECTORS	-0.539092	4.73607e-09	-2.42777	0.00232189	REACTOME
REACTOME_RHO_GTPASES_ACTIVATE_FORMINS	-0.703696	4.73607e-09	-2.90008	0.000948502	REACTOME
REACTOME_RHOD_GTPASE_CYCLE	-0.472448	0.0299852	-1.6552	0.00950512	REACTOME
REACTOME_RHOF_GTPASE_CYCLE	-0.606231	0.00131941	-2.05036	0.000275603	REACTOME
REACTOME_RMTS_METHYLATE_HISTONE_ARGININES	-0.533691	0.00358167	-1.86381	0.0480113	REACTOME
REACTOME_RNA_POLYMERASE_II_TRANSCRIPTION_TERMINATION	-0.528009	0.00133479	-1.91205	0.0131138	REACTOME
REACTOME_RUNX1_REGULATES_GENES_INVOLVED_IN_MEGAKARYOCYTE_DIFFERENTIATION_AND_PLATELET_FUNCTION	-0.506404	0.00539435	-1.82437	0.017059	REACTOME
REACTOME_S_PHASE	-0.637941	4.73607e-09	-2.69749	0.0110908	REACTOME
REACTOME_SEPARATION_OF_SISTER_CHROMATIDS	-0.680214	4.73607e-09	-2.90991	0.0124309	REACTOME
REACTOME_SIGNALING_BY_ALK	-0.67369	0.00204908	-2.09023	0.00419049	REACTOME
REACTOME_SIGNALING_BY_MET	-0.497555	0.00133024	-1.85968	0.00348918	REACTOME
REACTOME_SIGNALING_BY_NOTCH	-0.380005	0.00103581	-1.65057	0.0404563	REACTOME
REACTOME_SIGNALING_BY_NUCLEAR_RECEPTORS	-0.317779	0.0272832	-1.40403	0.0482219	REACTOME
REACTOME_SIGNALING_BY_PDGF	-0.612935	7.14825e-05	-2.14989	0.00223572	REACTOME
REACTOME_SIGNALING_BY_RECEPTOR_TYROSINE_KINASES	-0.312227	0.000396276	-1.47789	0.0398929	REACTOME
REACTOME_SIGNALING_BY_RHO_GTPASES_MIRO_GTPASES_AND_RHOBTB3	-0.386707	4.73607e-09	-1.8816	0.00701145	REACTOME
REACTOME_SNRNP_ASSEMBLY	-0.578384	0.000454122	-2.0287	0.0125769	REACTOME
REACTOME_SUMOYLATION	-0.528695	4.73607e-09	-2.25959	0.0038674	REACTOME
REACTOME_SUMOYLATION_OF_CHROMATIN_ORGANIZATION_PROTEINS	-0.585472	0.000111567	-2.11066	0.00540989	REACTOME
REACTOME_SUMOYLATION_OF_DNA_DAMAGE_RESPONSE_AND_REPAIR_PROTEINS	-0.575121	1.33403e-05	-2.1496	0.00631263	REACTOME
REACTOME_SUMOYLATION_OF_DNA_METHYLATION_PROTEINS	-0.641319	0.0416464	-1.72479	0.0434641	REACTOME
REACTOME_SUMOYLATION_OF_DNA_REPLICATION_PROTEINS	-0.702381	1.09108e-06	-2.42037	0.000416673	REACTOME
REACTOME_SUMOYLATION_OF_RNA_BINDING_PROTEINS	-0.625288	0.000224997	-2.15738	0.00774716	REACTOME
REACTOME_SUMOYLATION_OF_SUMOYLATION_PROTEINS	-0.621386	0.00194323	-2.0282	0.00279904	REACTOME
REACTOME_SUMOYLATION_OF_UBIQUITINYLATION_PROTEINS	-0.597158	0.00364764	-1.99064	0.00279423	REACTOME
REACTOME_SYNDECAN_INTERACTIONS	-0.817673	4.81198e-07	-2.53697	0.00885505	REACTOME
REACTOME_SYNTHESIS_OF_DNA	-0.679012	4.73607e-09	-2.75704	0.0122162	REACTOME
REACTOME_TELOMERE_C_STRAND_LAGGING_STRAND_SYNTHESIS	-0.705884	8.07217e-05	-2.30115	0.000250865	REACTOME
REACTOME_TELOMERE_MAINTENANCE	-0.577983	9.14913e-07	-2.21055	0.0133599	REACTOME
REACTOME_TERMINATION_OF_TRANSLESION_DNA_SYNTHESIS	-0.593082	0.00724036	-1.92028	0.000699012	REACTOME
REACTOME_TP53_REGULATES_TRANSCRIPTION_OF_CELL_CYCLE_GENES	-0.649147	2.51392e-05	-2.22991	0.000516338	REACTOME
REACTOME_TP53_REGULATES_TRANSCRIPTION_OF_DNA_REPAIR_GENES	-0.44765	0.039723	-1.60269	0.0191419	REACTOME
REACTOME_TP53_REGULATES_TRANSCRIPTION_OF_GENES_INVOLVED_IN_G2_CELL_CYCLE_ARREST	-0.777557	0.00116947	-2.14009	0.000167367	REACTOME
REACTOME_TRANSCRIPTION_OF_E2F_TARGETS_UNDER_NEGATIVE_CONTROL_BY_DREAM_COMPLEX	-0.773339	0.000553018	-2.21159	0.00339749	REACTOME
REACTOME_TRANSCRIPTION_OF_E2F_TARGETS_UNDER_NEGATIVE_CONTROL_BY_P107_RBL1_AND_P130_RBL2_IN_COMPLEX_WITH_HDAC1	-0.790431	0.000554238	-2.12581	0.0023858	REACTOME
REACTOME_TRANSCRIPTIONAL_REGULATION_BY_E2F6	-0.686738	0.000224222	-2.23874	0.00822461	REACTOME
REACTOME_TRANSCRIPTIONAL_REGULATION_BY_RUNX1	-0.410971	0.000140664	-1.7824	0.0431897	REACTOME
REACTOME_TRANSCRIPTIONAL_REGULATION_BY_SMALL_RNAS	-0.552155	0.000195032	-2.0517	0.0129663	REACTOME
REACTOME_TRANSCRIPTIONAL_REGULATION_BY_TP53	-0.411959	4.71408e-08	-1.90637	0.0151692	REACTOME
REACTOME_TRANSCRIPTIONAL_REGULATION_OF_GRANULOPOIESIS	-0.570374	0.000554238	-2.01067	0.0485557	REACTOME
REACTOME_TRANSLESION_SYNTHESIS_BY_Y_FAMILY_DNA_POLYMERASES_BYPASSES_LESIONS_ON_DNA_TEMPLATE	-0.581583	0.00664725	-1.93871	0.00111429	REACTOME
REACTOME_TRANSPORT_OF_MATURE_MRNAS_DERIVED_FROM_INTRONLESS_TRANSCRIPTS	-0.611183	0.000787738	-2.07957	0.0023634	REACTOME
REACTOME_TRANSPORT_OF_MATURE_TRANSCRIPT_TO_CYTOPLASM	-0.56619	1.41229e-05	-2.12791	0.00220234	REACTOME
REACTOME_TRANSPORT_OF_THE_SLBP_DEPENDANT_MATURE_MRNA	-0.627354	0.00153481	-2.06425	0.00200153	REACTOME
REACTOME_TRNA_PROCESSING	-0.370762	0.0464535	-1.49522	0.0130966	REACTOME
REACTOME_TRNA_PROCESSING_IN_THE_NUCLEUS	-0.499499	0.00874961	-1.78435	0.00560383	REACTOME
REACTOME_UNWINDING_OF_DNA	-0.922509	3.29638e-06	-2.28264	0.000938814	REACTOME
REACTOME_VIRAL_MESSENGER_RNA_SYNTHESIS	-0.517106	0.0138055	-1.76787	0.022179	REACTOME
WP_AMPLIFICATION_AND_EXPANSION_OF_ONCOGENIC_PATHWAYS_AS_METASTATIC_TRAITS	-0.683433	0.0164234	-1.83805	0.031538	WP
WP_ANDROGEN_RECEPTOR_SIGNALING_PATHWAY	-0.438505	0.00926252	-1.66609	0.0449163	WP
WP_ATM_SIGNALING_IN_DEVELOPMENT_AND_DISEASE	-0.616923	0.000403945	-2.11594	0.00057081	WP
WP_ATM_SIGNALING_PATHWAY	-0.736039	7.07644e-07	-2.47185	3.31559e-05	WP
WP_BASE_EXCISION_REPAIR	-0.631203	0.00578109	-2.01924	0.00976385	WP
WP_BREAST_CANCER_PATHWAY	-0.379039	0.0147813	-1.56327	0.00083827	WP
WP_CELL_CYCLE	-0.710243	4.73607e-09	-2.88292	0.00110112	WP
WP_CELL_MIGRATION_AND_INVASION_THROUGH_P75NTR	-0.556664	0.0357819	-1.75666	0.000259007	WP
WP_COHESIN_COMPLEX_CORNELIA_DE_LANGE_SYNDROME	-0.766841	8.06025e-07	-2.5126	0.00291524	WP
WP_DNA_DAMAGE_RESPONSE	-0.644266	9.91163e-07	-2.33768	0.000492475	WP
WP_DNA_MISMATCH_REPAIR	-0.763425	6.45328e-05	-2.28424	5.72481e-05	WP
WP_DNA_REPAIR_PATHWAYS_FULL_NETWORK	-0.61803	4.73607e-09	-2.51392	0.000653494	WP
WP_DNA_REPLICATION	-0.849713	4.73607e-09	-2.87385	3.9335e-05	WP
WP_ENDODERM_DIFFERENTIATION	-0.489587	6.45328e-05	-1.98727	0.0279557	WP
WP_EPITHELIAL_TO_MESENCHYMAL_TRANSITION_IN_COLORECTAL_CANCER	-0.398406	0.00445449	-1.65769	0.0039379	WP
WP_FLUOROPYRIMIDINE_ACTIVITY	-0.672414	0.00131941	-2.14386	0.000457387	WP
WP_FOCAL_ADHESION	-0.470657	5.28848e-07	-2.01766	0.0186225	WP
WP_G1_TO_S_CELL_CYCLE_CONTROL	-0.749187	4.73607e-09	-2.70087	0.000426384	WP
WP_GASTRIC_CANCER_NETWORK_1	-0.802024	4.86359e-07	-2.49938	3.56639e-05	WP
WP_GASTRIC_CANCER_NETWORK_2	-0.741197	3.79671e-05	-2.37112	5.9078e-05	WP
WP_GENES_CONTROLLING_NEPHROGENESIS	-0.620181	0.00334018	-2.03206	0.0171405	WP
WP_GLIAL_CELL_DIFFERENTIATION	0.937883	0.00046518	1.87381	0.0409957	WP
WP_HEPATITIS_C_AND_HEPATOCELLULAR_CARCINOMA	-0.592546	0.00132562	-2.03234	0.00115343	WP
WP_HISTONE_MODIFICATIONS	-0.581345	0.00108572	-1.997	0.00478817	WP
WP_HOMOLOGOUS_RECOMBINATION	-0.723822	0.0205274	-1.81893	1.33088e-06	WP
WP_HYPOTHESIZED_PATHWAYS_IN_PATHOGENESIS_OF_CARDIOVASCULAR_DISEASE	-0.624284	0.0130103	-1.86792	0.0130752	WP
WP_INFLAMMATORY_RESPONSE_PATHWAY	-0.787177	0.0001223	-2.29781	0.0422997	WP
WP_INTEGRATED_CANCER_PATHWAY	-0.622429	0.00046518	-2.11783	0.000641744	WP
WP_INTERACTOME_OF_POLYCOMB_REPRESSIVE_COMPLEX_2_PRC2	-0.639367	0.0439222	-1.71954	0.000877949	WP
WP_MALE_INFERTILITY	-0.393017	0.0269204	-1.5737	0.0152739	WP
WP_MAMMARY_GLAND_DEVELOPMENT_PATHWAY_INVOLUTION_STAGE_4_OF_4	-0.775185	0.0298922	-1.8475	0.00489527	WP
WP_MATRIX_METALLOPROTEINASES	-0.673147	0.0133292	-1.95376	0.0474733	WP
WP_MEASLES_VIRUS_INFECTION	-0.446888	0.00153606	-1.80788	0.0346388	WP
WP_MIRNA_REGULATION_OF_DNA_DAMAGE_RESPONSE	-0.653452	7.88194e-08	-2.38955	0.000569247	WP
WP_MIRNA_TARGETS_IN_ECM_AND_MEMBRANE_RECEPTORS	-0.880572	2.09555e-08	-2.57044	0.0024513	WP
WP_MRNA_PROCESSING	-0.480141	4.49971e-05	-1.95529	0.0323217	WP
WP_NEOVASCULARISATION_PROCESSES	-0.618569	0.00141565	-2.0262	0.00809552	WP
WP_NUCLEOTIDE_EXCISION_REPAIR	-0.492721	0.0278787	-1.6845	0.00320642	WP
WP_NUCLEOTIDE_EXCISION_REPAIR_IN_XERODERMA_PIGMENTOSUM	-0.492431	0.00428806	-1.78762	0.00176839	WP
WP_OLIGODENDROCYTE_SPECIFICATION_AND_DIFFERENTIATION_LEADING_TO_MYELIN_COMPONENTS_FOR_CNS	0.566542	0.0487119	1.59681	0.0368691	WP
WP_PANCREATIC_ADENOCARCINOMA_PATHWAY	-0.382703	0.0491121	-1.46369	0.0342603	WP
WP_PATHWAYS_AFFECTED_IN_ADENOID_CYSTIC_CARCINOMA	-0.591167	0.000111637	-2.11652	0.0257567	WP
WP_PPAR_SIGNALING_PATHWAY	0.537472	0.016841	1.68929	0.0162456	WP
WP_PRIMARY_FOCAL_SEGMENTAL_GLOMERULOSCLEROSIS_FSGS	-0.496759	0.00358833	-1.78055	0.00964156	WP
WP_RETINOBLASTOMA_GENE_IN_CANCER	-0.759783	4.73607e-09	-2.90587	0.000445589	WP
WP_SMALL_CELL_LUNG_CANCER	-0.557314	6.40197e-06	-2.18492	0.00154319	WP
WP_TYPE_I_COLLAGEN_SYNTHESIS_IN_THE_CONTEXT_OF_OSTEOGENESIS_IMPERFECTA	-0.683546	0.000796936	-2.17935	0.000159189	WP
