# Supplementary material for: IDH-mutant glioma risk stratification via whole slide images: Identifying pathological feature associations
Source: iScience. 2024 Dec 16;28(1):111605. doi: 10.1016/j.isci.2024.111605 (PMC11751506; doi:10.1016/j.isci.2024.111605)
Supplement: Table S9. Classification of PathScore-related GSEA-enriched pathways [file mmc4.xlsx]

## Sheet: Sheet1
Table S9. Classification of Pathscore-related GSEA enriched pathways
Pathway Category	Pathway
Complex_Cellular_Functions	KEGG_OLFACTORY_TRANSDUCTION
Complex_Cellular_Functions	PID_ATF2_PATHWAY
Complex_Cellular_Functions	REACTOME_ANCHORING_OF_THE_BASAL_BODY_TO_THE_PLASMA_MEMBRANE
Complex_Cellular_Functions	REACTOME_CROSSLINKING_OF_COLLAGEN_FIBRILS
Complex_Cellular_Functions	REACTOME_LAMININ_INTERACTIONS
Complex_Cellular_Functions	REACTOME_NUCLEAR_IMPORT_OF_REV_PROTEIN
Complex_Cellular_Functions	REACTOME_RHO_GTPASE_EFFECTORS
Complex_Cellular_Functions	REACTOME_SIGNALING_BY_RHO_GTPASES_MIRO_GTPASES_AND_RHOBTB3
Complex_Cellular_Functions	WP_GENES_CONTROLLING_NEPHROGENESIS
Complex_Cellular_Functions	WP_MAMMARY_GLAND_DEVELOPMENT_PATHWAY_INVOLUTION_STAGE_4_OF_4
Complex_Cellular_Functions	WP_MIRNA_TARGETS_IN_ECM_AND_MEMBRANE_RECEPTORS
Complex_Cellular_Functions	BIOCARTA_FIBRINOLYSIS_PATHWAY
Complex_Cellular_Functions	WP_GLIAL_CELL_DIFFERENTIATION
Complex_Cellular_Functions	REACTOME_SIGNALING_BY_NUCLEAR_RECEPTORS
Complex_Cellular_Functions	PID_CMYB_PATHWAY
Complex_Cellular_Functions	WP_ENDODERM_DIFFERENTIATION
Complex_Cellular_Functions	WP_FLUOROPYRIMIDINE_ACTIVITY
Complex_Cellular_Functions	REACTOME_RESPONSE_TO_METAL_IONS
Complex_Cellular_Functions	BIOCARTA_AMI_PATHWAY
Complex_Cellular_Functions	REACTOME_FGFR2B_LIGAND_BINDING_AND_ACTIVATION
Complex_Cellular_Functions	WP_ANDROGEN_RECEPTOR_SIGNALING_PATHWAY
Complex_Cellular_Functions	WP_MATRIX_METALLOPROTEINASES
Complex_Cellular_Functions	REACTOME_CILIUM_ASSEMBLY
Complex_Cellular_Functions	REACTOME_METALLOTHIONEINS_BIND_METALS
Complex_Cellular_Functions	REACTOME_RHOD_GTPASE_CYCLE
Complex_Cellular_Functions	WP_INTERACTOME_OF_POLYCOMB_REPRESSIVE_COMPLEX_2_PRC2
Disease	REACTOME_DISEASES_OF_GLYCOSYLATION
Disease	WP_HYPOTHESIZED_PATHWAYS_IN_PATHOGENESIS_OF_CARDIOVASCULAR_DISEASE
Disease	WP_TYPE_I_COLLAGEN_SYNTHESIS_IN_THE_CONTEXT_OF_OSTEOGENESIS_IMPERFECTA
Disease	KEGG_CHRONIC_MYELOID_LEUKEMIA
Disease	REACTOME_RUNX1_REGULATES_GENES_INVOLVED_IN_MEGAKARYOCYTE_DIFFERENTIATION_AND_PLATELET_FUNCTION
Disease	REACTOME_DEFECTIVE_B4GALT7_CAUSES_EDS_PROGEROID_TYPE
Disease	REACTOME_DEFECTIVE_EXT2_CAUSES_EXOSTOSES_2
Disease	WP_MALE_INFERTILITY
DNA_damage_response	BIOCARTA_BARD1_PATHWAY
DNA_damage_response	BIOCARTA_CDC25_PATHWAY
DNA_damage_response	BIOCARTA_P53_PATHWAY
DNA_damage_response	BIOCARTA_RB_PATHWAY
DNA_damage_response	KEGG_BASE_EXCISION_REPAIR
DNA_damage_response	KEGG_HOMOLOGOUS_RECOMBINATION
DNA_damage_response	KEGG_MISMATCH_REPAIR
DNA_damage_response	KEGG_NUCLEOTIDE_EXCISION_REPAIR
DNA_damage_response	KEGG_P53_SIGNALING_PATHWAY
DNA_damage_response	PID_ATM_PATHWAY
DNA_damage_response	PID_ATR_PATHWAY
DNA_damage_response	PID_BARD1_PATHWAY
DNA_damage_response	PID_FANCONI_PATHWAY
DNA_damage_response	REACTOME_ACTIVATION_OF_ATR_IN_RESPONSE_TO_REPLICATION_STRESS
DNA_damage_response	REACTOME_BASE_EXCISION_REPAIR
DNA_damage_response	REACTOME_DNA_DAMAGE_BYPASS
DNA_damage_response	REACTOME_FANCONI_ANEMIA_PATHWAY
DNA_damage_response	REACTOME_GAP_FILLING_DNA_REPAIR_SYNTHESIS_AND_LIGATION_IN_GG_NER
DNA_damage_response	REACTOME_HDR_THROUGH_SINGLE_STRAND_ANNEALING_SSA
DNA_damage_response	REACTOME_INHIBITION_OF_REPLICATION_INITIATION_OF_DAMAGED_DNA_BY_RB1_E2F1
DNA_damage_response	REACTOME_MISMATCH_REPAIR
DNA_damage_response	REACTOME_PCNA_DEPENDENT_LONG_PATCH_BASE_EXCISION_REPAIR
DNA_damage_response	REACTOME_PROCESSIVE_SYNTHESIS_ON_THE_C_STRAND_OF_THE_TELOMERE
DNA_damage_response	REACTOME_RECOGNITION_OF_DNA_DAMAGE_BY_PCNA_CONTAINING_REPLICATION_COMPLEX
DNA_damage_response	REACTOME_REGULATION_OF_TP53_ACTIVITY
DNA_damage_response	REACTOME_REGULATION_OF_TP53_ACTIVITY_THROUGH_PHOSPHORYLATION
DNA_damage_response	REACTOME_RESOLUTION_OF_AP_SITES_VIA_THE_MULTIPLE_NUCLEOTIDE_PATCH_REPLACEMENT_PATHWAY
DNA_damage_response	REACTOME_RESOLUTION_OF_D_LOOP_STRUCTURES
DNA_damage_response	REACTOME_RESOLUTION_OF_D_LOOP_STRUCTURES_THROUGH_SYNTHESIS_DEPENDENT_STRAND_ANNEALING_SDSA
DNA_damage_response	REACTOME_SUMOYLATION_OF_DNA_DAMAGE_RESPONSE_AND_REPAIR_PROTEINS
DNA_damage_response	REACTOME_SUMOYLATION_OF_DNA_REPLICATION_PROTEINS
DNA_damage_response	REACTOME_TERMINATION_OF_TRANSLESION_DNA_SYNTHESIS
DNA_damage_response	REACTOME_TP53_REGULATES_TRANSCRIPTION_OF_CELL_CYCLE_GENES
DNA_damage_response	REACTOME_TP53_REGULATES_TRANSCRIPTION_OF_DNA_REPAIR_GENES
DNA_damage_response	REACTOME_TP53_REGULATES_TRANSCRIPTION_OF_GENES_INVOLVED_IN_G2_CELL_CYCLE_ARREST
DNA_damage_response	REACTOME_TRANSLESION_SYNTHESIS_BY_Y_FAMILY_DNA_POLYMERASES_BYPASSES_LESIONS_ON_DNA_TEMPLATE
DNA_damage_response	WP_ATM_SIGNALING_IN_DEVELOPMENT_AND_DISEASE
DNA_damage_response	WP_ATM_SIGNALING_PATHWAY
DNA_damage_response	WP_BASE_EXCISION_REPAIR
DNA_damage_response	WP_DNA_DAMAGE_RESPONSE
DNA_damage_response	WP_DNA_MISMATCH_REPAIR
DNA_damage_response	WP_MRNA_PROCESSING
DNA_damage_response	WP_NUCLEOTIDE_EXCISION_REPAIR
DNA_damage_response	WP_NUCLEOTIDE_EXCISION_REPAIR_IN_XERODERMA_PIGMENTOSUM
DNA_damage_response	WP_PATHWAYS_AFFECTED_IN_ADENOID_CYSTIC_CARCINOMA
DNA_damage_response	PID_P73PATHWAY
DNA_damage_response	REACTOME_HOMOLOGOUS_DNA_PAIRING_AND_STRAND_EXCHANGE
DNA_damage_response	REACTOME_DISEASES_OF_DNA_REPAIR
DNA_damage_response	REACTOME_HDR_THROUGH_HOMOLOGOUS_RECOMBINATION_HRR
DNA_damage_response	REACTOME_PROCESSING_OF_DNA_DOUBLE_STRAND_BREAK_ENDS
DNA_damage_response	REACTOME_DNA_REPAIR
DNA_damage_response	REACTOME_DNA_DOUBLE_STRAND_BREAK_REPAIR
DNA_damage_response	REACTOME_HOMOLOGY_DIRECTED_REPAIR
DNA_damage_response	BIOCARTA_ATRBRCA_PATHWAY
DNA_damage_response	WP_DNA_REPAIR_PATHWAYS_FULL_NETWORK
DNA_damage_response	WP_MIRNA_REGULATION_OF_DNA_DAMAGE_RESPONSE
DNA_damage_response	REACTOME_NONHOMOLOGOUS_END_JOINING_NHEJ
DNA_damage_response	WP_HOMOLOGOUS_RECOMBINATION
Immunity	REACTOME_EXPORT_OF_VIRAL_RIBONUCLEOPROTEINS_FROM_NUCLEUS
Immunity	REACTOME_HCMV_EARLY_EVENTS
Immunity	REACTOME_HCMV_INFECTION
Immunity	REACTOME_INTERACTIONS_OF_REV_WITH_HOST_CELLULAR_PROTEINS
Immunity	REACTOME_INTERACTIONS_OF_VPR_WITH_HOST_CELLULAR_PROTEINS
Immunity	REACTOME_NS1_MEDIATED_EFFECTS_ON_HOST_PATHWAYS
Immunity	REACTOME_VIRAL_MESSENGER_RNA_SYNTHESIS
Immunity	KEGG_ECM_RECEPTOR_INTERACTION
Immunity	KEGG_FOCAL_ADHESION
Immunity	KEGG_JAK_STAT_SIGNALING_PATHWAY
Immunity	PID_IL2_STAT5_PATHWAY
Immunity	PID_IL4_2PATHWAY
Immunity	PID_INTEGRIN1_PATHWAY
Immunity	PID_INTEGRIN3_PATHWAY
Immunity	REACTOME_EXTRACELLULAR_MATRIX_ORGANIZATION
Immunity	REACTOME_INTERFERON_SIGNALING
Immunity	REACTOME_MET_ACTIVATES_PTK2_SIGNALING
Immunity	REACTOME_MET_PROMOTES_CELL_MOTILITY
Immunity	REACTOME_NON_INTEGRIN_MEMBRANE_ECM_INTERACTIONS
Immunity	REACTOME_SYNDECAN_INTERACTIONS
Immunity	WP_FOCAL_ADHESION
Immunity	WP_INFLAMMATORY_RESPONSE_PATHWAY
Immunity	WP_MEASLES_VIRUS_INFECTION
Immunity	WP_PRIMARY_FOCAL_SEGMENTAL_GLOMERULOSCLEROSIS_FSGS
Immunity	PID_TCPTP_PATHWAY
Immunity	REACTOME_INTERLEUKIN_7_SIGNALING
Immunity	REACTOME_ANTIVIRAL_MECHANISM_BY_IFN_STIMULATED_GENES
Immunity	BIOCARTA_IL2RB_PATHWAY
Immunity	PID_IL2_1PATHWAY
Metabolism	HALLMARK_BILE_ACID_METABOLISM
Metabolism	REACTOME_CHONDROITIN_SULFATE_DERMATAN_SULFATE_METABOLISM
Metabolism	HALLMARK_GLYCOLYSIS
Metabolism	REACTOME_GLYCOSAMINOGLYCAN_METABOLISM
Metabolism	REACTOME_REGULATION_OF_GLUCOKINASE_BY_GLUCOKINASE_REGULATORY_PROTEIN
Metabolism	REACTOME_REGULATION_OF_INSULIN_LIKE_GROWTH_FACTOR_IGF_TRANSPORT_AND_UPTAKE_BY_INSULIN_LIKE_GROWTH_FACTOR_BINDING_PROTEINS_IGFBPS
Metabolism	REACTOME_DISEASES_ASSOCIATED_WITH_GLYCOSAMINOGLYCAN_METABOLISM
Metabolism	PID_TAP63_PATHWAY
Metabolism	REACTOME_COMPLEX_I_BIOGENESIS
Metabolism	REACTOME_FATTY_ACID_METABOLISM
Metabolism	KEGG_HISTIDINE_METABOLISM
Metabolism	REACTOME_A_TETRASACCHARIDE_LINKER_SEQUENCE_IS_REQUIRED_FOR_GAG_SYNTHESIS
Metabolism	REACTOME_METABOLISM_OF_AMINO_ACIDS_AND_DERIVATIVES
Metabolism	REACTOME_BIOLOGICAL_OXIDATIONS
Metabolism	KEGG_METABOLISM_OF_XENOBIOTICS_BY_CYTOCHROME_P450
Metabolism	REACTOME_PROCESSING_OF_CAPPED_INTRONLESS_PRE_MRNA
Metabolism	KEGG_FATTY_ACID_METABOLISM
Migrate	PID_AP1_PATHWAY
Migrate	REACTOME_ASSEMBLY_OF_COLLAGEN_FIBRILS_AND_OTHER_MULTIMERIC_STRUCTURES
Migrate	REACTOME_COLLAGEN_BIOSYNTHESIS_AND_MODIFYING_ENZYMES
Migrate	REACTOME_COLLAGEN_DEGRADATION
Migrate	REACTOME_COLLAGEN_FORMATION
Migrate	REACTOME_ECM_PROTEOGLYCANS
Migrate	REACTOME_ELASTIC_FIBRE_FORMATION
Migrate	REACTOME_MOLECULES_ASSOCIATED_WITH_ELASTIC_FIBRES
Migrate	WP_EPITHELIAL_TO_MESENCHYMAL_TRANSITION_IN_COLORECTAL_CANCER
Migrate	WP_CELL_MIGRATION_AND_INVASION_THROUGH_P75NTR
Proliferation	REACTOME_OXIDATIVE_STRESS_INDUCED_SENESCENCE
Proliferation	REACTOME_PRE_NOTCH_EXPRESSION_AND_PROCESSING
Proliferation	HALLMARK_EPITHELIAL_MESENCHYMAL_TRANSITION
Proliferation	BIOCARTA_ATM_PATHWAY
Proliferation	BIOCARTA_CELLCYCLE_PATHWAY
Proliferation	BIOCARTA_EFP_PATHWAY
Proliferation	BIOCARTA_G1_PATHWAY
Proliferation	BIOCARTA_G2_PATHWAY
Proliferation	BIOCARTA_MCM_PATHWAY
Proliferation	BIOCARTA_PTC1_PATHWAY
Proliferation	BIOCARTA_RANMS_PATHWAY
Proliferation	BIOCARTA_SRCRPTP_PATHWAY
Proliferation	BIOCARTA_VDR_PATHWAY
Proliferation	HALLMARK_ANGIOGENESIS
Proliferation	HALLMARK_E2F_TARGETS
Proliferation	HALLMARK_G2M_CHECKPOINT
Proliferation	HALLMARK_HYPOXIA
Proliferation	HALLMARK_MITOTIC_SPINDLE
Proliferation	HALLMARK_MYC_TARGETS_V2
Proliferation	KEGG_CELL_CYCLE
Proliferation	KEGG_DNA_REPLICATION
Proliferation	KEGG_PATHWAYS_IN_CANCER
Proliferation	KEGG_PROGESTERONE_MEDIATED_OOCYTE_MATURATION
Proliferation	KEGG_RNA_DEGRADATION
Proliferation	PID_AURORA_A_PATHWAY
Proliferation	PID_AURORA_B_PATHWAY
Proliferation	PID_AVB3_INTEGRIN_PATHWAY
Proliferation	PID_CASPASE_PATHWAY
Proliferation	PID_DELTA_NP63_PATHWAY
Proliferation	PID_E2F_PATHWAY
Proliferation	PID_FOXM1_PATHWAY
Proliferation	PID_HES_HEY_PATHWAY
Proliferation	PID_LYMPH_ANGIOGENESIS_PATHWAY
Proliferation	PID_P53_DOWNSTREAM_PATHWAY
Proliferation	PID_P53_REGULATION_PATHWAY
Proliferation	PID_PLK1_PATHWAY
Proliferation	PID_RB_1PATHWAY
Proliferation	PID_SYNDECAN_1_PATHWAY
Proliferation	REACTOME_ACTIVATION_OF_NIMA_KINASES_NEK9_NEK6_NEK7
Proliferation	REACTOME_ACTIVATION_OF_THE_PRE_REPLICATIVE_COMPLEX
Proliferation	REACTOME_AURKA_ACTIVATION_BY_TPX2
Proliferation	REACTOME_CDC6_ASSOCIATION_WITH_THE_ORC_ORIGIN_COMPLEX
Proliferation	REACTOME_CELL_CYCLE
Proliferation	REACTOME_CELL_CYCLE_CHECKPOINTS
Proliferation	REACTOME_CELL_CYCLE_MITOTIC
Proliferation	REACTOME_CELLULAR_SENESCENCE
Proliferation	REACTOME_CHK1_CHK2_CDS1_MEDIATED_INACTIVATION_OF_CYCLIN_B_CDK1_COMPLEX
Proliferation	REACTOME_CHROMOSOME_MAINTENANCE
Proliferation	REACTOME_CONDENSATION_OF_PROMETAPHASE_CHROMOSOMES
Proliferation	REACTOME_CONDENSATION_OF_PROPHASE_CHROMOSOMES
Proliferation	REACTOME_CYCLIN_A_B1_B2_ASSOCIATED_EVENTS_DURING_G2_M_TRANSITION
Proliferation	REACTOME_CYCLIN_D_ASSOCIATED_EVENTS_IN_G1
Proliferation	REACTOME_DEPOSITION_OF_NEW_CENPA_CONTAINING_NUCLEOSOMES_AT_THE_CENTROMERE
Proliferation	REACTOME_DISEASES_OF_PROGRAMMED_CELL_DEATH
Proliferation	REACTOME_DNA_REPLICATION
Proliferation	REACTOME_DNA_REPLICATION_INITIATION
Proliferation	REACTOME_DNA_REPLICATION_PRE_INITIATION
Proliferation	REACTOME_DNA_STRAND_ELONGATION
Proliferation	REACTOME_E2F_ENABLED_INHIBITION_OF_PRE_REPLICATION_COMPLEX_FORMATION
Proliferation	REACTOME_E2F_MEDIATED_REGULATION_OF_DNA_REPLICATION
Proliferation	REACTOME_EPIGENETIC_REGULATION_OF_GENE_EXPRESSION
Proliferation	REACTOME_EXTENSION_OF_TELOMERES
Proliferation	REACTOME_G0_AND_EARLY_G1
Proliferation	REACTOME_G1_S_SPECIFIC_TRANSCRIPTION
Proliferation	REACTOME_G2_M_DNA_REPLICATION_CHECKPOINT
Proliferation	REACTOME_G2_PHASE
Proliferation	REACTOME_GENE_SILENCING_BY_RNA
Proliferation	REACTOME_GOLGI_CISTERNAE_PERICENTRIOLAR_STACK_REORGANIZATION
Proliferation	REACTOME_HATS_ACETYLATE_HISTONES
Proliferation	REACTOME_HCMV_LATE_EVENTS
Proliferation	REACTOME_INITIATION_OF_NUCLEAR_ENVELOPE_NE_REFORMATION
Proliferation	REACTOME_LAGGING_STRAND_SYNTHESIS
Proliferation	REACTOME_M_PHASE
Proliferation	REACTOME_MEIOSIS
Proliferation	REACTOME_MEIOTIC_RECOMBINATION
Proliferation	REACTOME_MITOTIC_G1_PHASE_AND_G1_S_TRANSITION
Proliferation	REACTOME_MITOTIC_G2_G2_M_PHASES
Proliferation	REACTOME_MITOTIC_METAPHASE_AND_ANAPHASE
Proliferation	REACTOME_MITOTIC_PROMETAPHASE
Proliferation	REACTOME_MITOTIC_PROPHASE
Proliferation	REACTOME_MITOTIC_SPINDLE_CHECKPOINT
Proliferation	REACTOME_NEGATIVE_EPIGENETIC_REGULATION_OF_RRNA_EXPRESSION
Proliferation	REACTOME_NUCLEAR_ENVELOPE_BREAKDOWN
Proliferation	REACTOME_NUCLEAR_ENVELOPE_NE_REASSEMBLY
Proliferation	REACTOME_NUCLEAR_PORE_COMPLEX_NPC_DISASSEMBLY
Proliferation	REACTOME_PHOSPHORYLATION_OF_EMI1
Proliferation	REACTOME_POLO_LIKE_KINASE_MEDIATED_EVENTS
Proliferation	REACTOME_POLYMERASE_SWITCHING
Proliferation	REACTOME_POLYMERASE_SWITCHING_ON_THE_C_STRAND_OF_THE_TELOMERE
Proliferation	REACTOME_POSTMITOTIC_NUCLEAR_PORE_COMPLEX_NPC_REFORMATION
Proliferation	REACTOME_PRC2_METHYLATES_HISTONES_AND_DNA
Proliferation	REACTOME_PROCESSIVE_SYNTHESIS_ON_THE_LAGGING_STRAND
Proliferation	REACTOME_RECRUITMENT_OF_MITOTIC_CENTROSOME_PROTEINS_AND_COMPLEXES
Proliferation	REACTOME_RECRUITMENT_OF_NUMA_TO_MITOTIC_CENTROSOMES
Proliferation	REACTOME_REGULATION_OF_PLK1_ACTIVITY_AT_G2_M_TRANSITION
Proliferation	REACTOME_REPRODUCTION
Proliferation	REACTOME_RESOLUTION_OF_ABASIC_SITES_AP_SITES
Proliferation	REACTOME_RESOLUTION_OF_SISTER_CHROMATID_COHESION
Proliferation	REACTOME_RHO_GTPASES_ACTIVATE_FORMINS
Proliferation	REACTOME_RMTS_METHYLATE_HISTONE_ARGININES
Proliferation	REACTOME_S_PHASE
Proliferation	REACTOME_SEPARATION_OF_SISTER_CHROMATIDS
Proliferation	REACTOME_SIGNALING_BY_MET
Proliferation	REACTOME_SIGNALING_BY_PDGF
Proliferation	REACTOME_SIGNALING_BY_RECEPTOR_TYROSINE_KINASES
Proliferation	REACTOME_SNRNP_ASSEMBLY
Proliferation	REACTOME_SUMOYLATION_OF_RNA_BINDING_PROTEINS
Proliferation	REACTOME_SYNTHESIS_OF_DNA
Proliferation	REACTOME_TELOMERE_C_STRAND_LAGGING_STRAND_SYNTHESIS
Proliferation	REACTOME_TELOMERE_MAINTENANCE
Proliferation	REACTOME_TRANSCRIPTION_OF_E2F_TARGETS_UNDER_NEGATIVE_CONTROL_BY_DREAM_COMPLEX
Proliferation	REACTOME_TRANSCRIPTION_OF_E2F_TARGETS_UNDER_NEGATIVE_CONTROL_BY_P107_RBL1_AND_P130_RBL2_IN_COMPLEX_WITH_HDAC1
Proliferation	REACTOME_TRANSCRIPTIONAL_REGULATION_BY_E2F6
Proliferation	REACTOME_TRANSCRIPTIONAL_REGULATION_BY_SMALL_RNAS
Proliferation	REACTOME_TRANSCRIPTIONAL_REGULATION_BY_TP53
Proliferation	REACTOME_UNWINDING_OF_DNA
Proliferation	WP_AMPLIFICATION_AND_EXPANSION_OF_ONCOGENIC_PATHWAYS_AS_METASTATIC_TRAITS
Proliferation	WP_CELL_CYCLE
Proliferation	WP_COHESIN_COMPLEX_CORNELIA_DE_LANGE_SYNDROME
Proliferation	WP_DNA_REPLICATION
Proliferation	WP_G1_TO_S_CELL_CYCLE_CONTROL
Proliferation	WP_GASTRIC_CANCER_NETWORK_1
Proliferation	WP_GASTRIC_CANCER_NETWORK_2
Proliferation	WP_HEPATITIS_C_AND_HEPATOCELLULAR_CARCINOMA
Proliferation	WP_INTEGRATED_CANCER_PATHWAY
Proliferation	WP_RETINOBLASTOMA_GENE_IN_CANCER
Proliferation	WP_SMALL_CELL_LUNG_CANCER
Proliferation	PID_ANGIOPOIETIN_RECEPTOR_PATHWAY
Proliferation	PID_SMAD2_3NUCLEAR_PATHWAY
Proliferation	REACTOME_DNA_DAMAGE_TELOMERE_STRESS_INDUCED_SENESCENCE
Proliferation	REACTOME_SIGNALING_BY_ALK
Proliferation	REACTOME_TRANSCRIPTIONAL_REGULATION_BY_RUNX1
Proliferation	WP_NEOVASCULARISATION_PROCESSES
Proliferation	BIOCARTA_SET_PATHWAY
Proliferation	KEGG_SMALL_CELL_LUNG_CANCER
Proliferation	PID_AR_PATHWAY
Proliferation	PID_MYC_ACTIV_PATHWAY
Proliferation	REACTOME_G2_M_CHECKPOINTS
Proliferation	REACTOME_G2_M_DNA_DAMAGE_CHECKPOINT
Proliferation	REACTOME_ESR_MEDIATED_SIGNALING
Proliferation	REACTOME_SIGNALING_BY_NOTCH
Proliferation	KEGG_PROSTATE_CANCER
Proliferation	REACTOME_ONCOGENE_INDUCED_SENESCENCE
Proliferation	REACTOME_DEFECTIVE_INTRINSIC_PATHWAY_FOR_APOPTOSIS
Proliferation	PID_TELOMERASE_PATHWAY
Proliferation	BIOCARTA_CASPASE_PATHWAY
Proliferation	WP_BREAST_CANCER_PATHWAY
Proliferation	WP_PPAR_SIGNALING_PATHWAY
Proliferation	REACTOME_PI_3K_CASCADE_FGFR2
Proliferation	REACTOME_MITOTIC_TELOPHASE_CYTOKINESIS
Proliferation	KEGG_BLADDER_CANCER
Proliferation	PID_PDGFRA_PATHWAY
Proliferation	WP_PANCREATIC_ADENOCARCINOMA_PATHWAY
Protein_modification	HALLMARK_UNFOLDED_PROTEIN_RESPONSE
Protein_modification	REACTOME_SUMOYLATION
Protein_modification	REACTOME_SUMOYLATION_OF_CHROMATIN_ORGANIZATION_PROTEINS
Protein_modification	REACTOME_SUMOYLATION_OF_DNA_METHYLATION_PROTEINS
Protein_modification	REACTOME_SUMOYLATION_OF_SUMOYLATION_PROTEINS
Protein_modification	REACTOME_SUMOYLATION_OF_UBIQUITINYLATION_PROTEINS
Protein_modification	REACTOME_CHROMATIN_MODIFYING_ENZYMES
Protein_modification	REACTOME_HDMS_DEMETHYLATE_HISTONES
Protein_modification	REACTOME_PKMTS_METHYLATE_HISTONE_LYSINES
Protein_modification	WP_HISTONE_MODIFICATIONS
Synapse	REACTOME_ACTIVATION_OF_ANTERIOR_HOX_GENES_IN_HINDBRAIN_DEVELOPMENT_DURING_EARLY_EMBRYOGENESIS
Synapse	REACTOME_NCAM1_INTERACTIONS
Synapse	REACTOME_RHOF_GTPASE_CYCLE
Synapse	WP_OLIGODENDROCYTE_SPECIFICATION_AND_DIFFERENTIATION_LEADING_TO_MYELIN_COMPONENTS_FOR_CNS
Transcription_and_Translation	REACTOME_RNA_POLYMERASE_II_TRANSCRIPTION_TERMINATION
Transcription_and_Translation	REACTOME_TRANSPORT_OF_MATURE_MRNAS_DERIVED_FROM_INTRONLESS_TRANSCRIPTS
Transcription_and_Translation	REACTOME_TRANSPORT_OF_MATURE_TRANSCRIPT_TO_CYTOPLASM
Transcription_and_Translation	REACTOME_TRANSPORT_OF_THE_SLBP_DEPENDANT_MATURE_MRNA
Transcription_and_Translation	REACTOME_TRNA_PROCESSING
Transcription_and_Translation	REACTOME_TRNA_PROCESSING_IN_THE_NUCLEUS
Transcription_and_Translation	REACTOME_POSITIVE_EPIGENETIC_REGULATION_OF_RRNA_EXPRESSION
Transcription_and_Translation	REACTOME_TRANSCRIPTIONAL_REGULATION_OF_GRANULOPOIESIS
Transcription_and_Translation	REACTOME_B_WICH_COMPLEX_POSITIVELY_REGULATES_RRNA_EXPRESSION
